# Supplementary material for: Associations of PFAS and OH-PCBs with risk of multiple sclerosis onset and disability worsening
Source: Nat Commun. 2025 Feb 27;16:2014. doi: 10.1038/s41467-025-57172-3 (PMC11868641; doi:10.1038/s41467-025-57172-3)
Supplement: Supplementary file 4 — Source data [file 41467_2025_57172_MOESM4_ESM.xlsx]

## Sheet: Fig. 1 & Fig. S1
Fig. 1 & Fig. S1	PFBS	PFPeS	PFHpA	PFHxS	PFHpS	PFOA	PFOS	FOSA	N-MeFOSAA	N-EtFOSAA	PFNA	PFDA	PFDS	PFUnA	PFDoA	PFTrDA	8:2 FTS	4-OH-CB187	3-OH-CB153	4-OH-CB107	Collection year	Type	Sex (0 = males, 1 = females)
	-20.9826005914321	-16.5185309142739	-14.1066397800918	-4.41119543298445	-3.01158797427521	-3.56063001181248	-2.97310843243843	-9.32675066305726	-8.64385618977473	-4.78902400400987	-0.179179449419287	-6.57346686188333	-6.7035312233817	-8.7970719771906	-3.69883622737312	-3.34715607763883	-10.2522641090587	-11.8598756085184	-7.46703749616412	-4.02263752482892	2012	HC	1
	-7.1305379625816	-4.55559314425992	-2.3400652825954	0.460480470040011	-1.96015973546821	1.68127698802071	3.92910012313893	-4.61844941583559	-2.86775220170156	-4.70323070926077	-0.412968331954164	-1.16812275880833	-6.48901959277395	-1.48400011134262	-4.290842419543	-4.00068653991972	-10.2522641090587	-4.89373312235904	-7.46703749616412	-7.98807628774865	2006	RR	1
	-20.9826005914321	-16.5185309142739	-14.1066397800918	-4.41119543298445	-8.64385618977473	-3.56063001181248	-2.97310843243843	-7.50747585770538	-3.50635266602479	-7.67260086796392	-6.29408293705032	-6.57346686188333	-10.4975772319168	-8.7970719771906	-9.90825845709478	-9.92014491384622	-10.2522641090587	-11.8598756085184	-2.44403887609195	-7.98807628774865	2011	RR	1
	-5.7925353567799	-6.0113219413556	-3.24896156787913	-0.46394709975979	-3.87832144341175	0.595005440817824	2.07045209681313	-9.32675066305726	-3.69899774396719	-7.67260086796392	-0.566819722985878	-1.9378782880922	-6.66821335088449	-2.06861215270678	-4.44195197406984	-5.69775943145617	-10.2522641090587	-5.96894562492264	-7.46703749616412	-4.36687998590369	2010	HC	1
	-20.9826005914321	-7.88280144027628	-14.1066397800918	-0.00578235259400611	-3.10780328953451	-0.0348740055281572	1.77682143144033	-7.3110185839087	-3.85725982788392	-6.4360569901335	-2.4367703048728	-2.33642766458248	-10.4975772319168	-3.93244456537496	-6.05035535984586	-9.92014491384622	-5.43925445298186	-11.8598756085184	-7.46703749616412	-7.98807628774865	2009	HC	1
	-20.9826005914321	-6.50812654263971	-4.851719653135	-0.630393929968162	-2.9105018491609	2.13686189362613	3.11201961113493	-7.31052250955253	-2.94341647163363	-4.295854465667	0.456220947066069	-2.41119543298445	-7.39424491267774	-2.33541512419958	-4.83096548156255	-4.2594266890815	-6.08617519049399	-5.13173703525632	-7.46703749616412	-7.98807628774865	2007	RR	1
	-6.85054708678666	-16.5185309142739	-3.02242366946102	-0.547931769776189	-3.30757280191029	2.59813362322536	2.33428683258584	-9.32675066305726	-4.47393118833241	-7.67260086796392	1.48617095371547	0.228972569760161	-10.4975772319168	-1.1996260256916	-2.98312970899705	-4.90797667561281	-6.30301947673445	-5.55993286684367	-2.75287240476873	-4.56458305230055	2012	RR	1
	-7.13393733820582	-4.90850937757375	-4.27696424461951	1.175684270731	-1.77595972578207	1.6791992485546	3.79501456400757	-6.2193447307165	-2.44222232860507	-3.9993689516908	0.415280166469709	-1.27229732716276	-10.4975772319168	-1.39995521406578	-4.46076933416782	-3.75735844473918	-5.83877620765811	-4.73745311509386	-2.49949300875964	-7.98807628774865	2005	RR	1
	-20.9826005914321	-16.5185309142739	-6.88738559933418	0.812292844873271	-1.5649048483799	1.66994651518883	3.22265251142669	-7.77102523882642	-3.89969509420431	-7.67260086796392	-0.0519013488571833	-2.53951952995999	-9.08169607411571	-4.04959123888368	-6.88337479381923	-9.92014491384622	-6.88446318338252	-5.21389573372393	-7.46703749616412	-4.24531613610942	2011	HC	1
	-20.9826005914321	-5.72826050990659	-5.04354503232245	-0.62816238266958	-4.15842936260448	0.576307317333722	2.44228431024232	-7.57526164331066	-3.49005085369569	-7.67260086796392	-0.247945182266124	-1.28630418515664	-10.4975772319168	-1.2849390986482	-4.6630894726594	-4.49628087511361	-5.0928656543556	-4.38131051954782	-1.14307257835243	-7.98807628774865	2010	HC	1
	-20.9826005914321	-5.60062753911156	-3.74257964267557	0.726831217032493	-2.00578235259401	2.31644802794764	3.19060233620324	-9.32675066305726	-5.87832144341175	-4.89171221110888	-0.175736317801241	-1.28630418515664	-7.27500355124719	-1.10426614556194	-4.15496700782315	-3.02076494985637	-9.07506605421949	-5.69265590087726	-3.30378399334291	-7.98807628774865	2012	RR	0
	-20.9826005914321	-5.13823915420294	-4.43079753379886	0.167357927738514	-3.33642766458248	0.915351068436331	2.68437354360145	-7.22962617691702	-3.02326977932285	-4.90862562465502	-0.0907991773757383	-1.65744525452268	-6.0463390397077	-1.2365437965873	-4.17214120794037	-3.22016711167306	-5.7959160573829	-5.03847441233474	-7.46703749616412	-2.3743652697985	2010	HC	1
	-20.9826005914321	-5.52211059540297	-6.00188577516987	0.589763486984977	-1.92139016530363	1.77404568131092	3.27466476252452	-7.04429015388991	-2.75633091903314	-5.87746946396599	-0.536663390671337	-1.07400058144378	-10.4975772319168	-1.84427035391803	-4.60510263607315	-4.81724608101959	-3.83185449358873	-11.8598756085184	-7.46703749616412	-7.98807628774865	2008	HC	1
	-6.03780354010396	-2.62282201211856	-6.252655511877	0.772307974958403	-3.265344566521	1.02788156257022	2.2986630380372	-9.32675066305726	-6.15842936260448	-7.67260086796392	-0.241124834657236	-1.34373246520571	-10.4975772319168	-0.797392640671862	-3.9330160628254	-2.95111378252505	-5.702278373778	-5.75018116363334	-1.71505605978093	-4.29133436747986	2012	RR	1
	-20.9826005914321	-16.5185309142739	-14.1066397800918	1.60454581636871	-1.81603716515741	1.10440861763575	2.80300738344942	-7.73642326151365	-4.608232280044	-7.67260086796392	-1.01910987334931	-2.59946207041627	-10.4975772319168	-2.5538517946884	-5.56788831713717	-6.05272437329694	-7.0574061025669	-4.56413521797021	-7.46703749616412	-4.76252434872706	2008	HC	1
	-8.57821463969333	-16.5185309142739	-6.31923350485326	0.838346736521231	-1.50635266602479	0.682678465533304	3.49219976955852	-9.32675066305726	-4.50635266602479	-7.67260086796392	-0.761452060194528	-1.58207999218803	-10.4975772319168	-2.20758626567477	-4.83283579437588	-5.13440026808877	-5.90713553214435	-5.84837390316822	-7.46703749616412	-7.98807628774865	2012	HC	0
	-20.9826005914321	-16.5185309142739	-14.1066397800918	-1.15842936260448	-4.21089678249862	0.278707090718065	1.7467157888014	-6.70912397852424	-5.44222232860507	-6.24594717475955	-1.50064068299412	-2.85725982788392	-10.4975772319168	-2.59684356964871	-5.31724066900946	-5.31822334055821	-5.74945267673596	-5.09725994031119	-2.02017525891723	-7.98807628774865	2012	HC	1
	-8.28892593706628	-5.80383411520616	-7.23930212767049	1.07107616201096	-1.68501351453148	0.629919162156332	3.08511574537009	-6.11661982614772	-1.34373246520571	-7.67260086796392	-0.727042653057987	-2.2584251525812	-10.4975772319168	-3.05422793183109	-5.0111868212153	-7.10451768900419	-10.2522641090587	-5.88723823530068	-7.46703749616412	-7.98807628774865	2012	RR	1
	-20.9826005914321	-16.5185309142739	-5.16256986356277	0.396159489073155	-1.92139016530363	1.28658637330508	3.00427829640039	-7.17024666255805	-2.93236128312464	-6.01735308348374	0.0262152562393985	-1.66200353648498	-10.4975772319168	-1.85234993507128	-4.99252118972205	-3.6448066256623	-4.35370629404858	-4.77993910249318	-2.2067486382784	-7.98807628774865	2010	HC	0
	-5.6081107016074	-5.98242451897791	-3.64637515101383	1.75274859140713	-0.619270551496451	1.66726406045988	4.05924309488902	-5.73131960436663	-2.94341647163363	-3.50849208643015	-0.164698746291891	-0.795859283219775	-10.4975772319168	-0.998568924628399	-3.45657874468931	-4.28011697934604	-5.82756703673944	-5.11676272727502	1.78961219868195	-4.35866863030967	2010	RR	0
	-20.9826005914321	-16.5185309142739	-5.00648318420144	0.100304905795685	-2.13923579737117	1.43675203942176	3.45863625937615	-6.71077087627702	-3.94341647163363	-4.42542483839675	-0.317227670112733	-1.66200353648498	-6.64214291969635	-1.75487069558548	-4.60537228197132	-4.75382666456778	-5.56746184363605	-4.67103823809332	-7.46703749616412	-4.15108898374907	2007	RR	1
	-20.9826005914321	-6.90630258740797	-10.8625830705228	1.24000896473507	-1.23786383009889	1.91649329208701	3.85538387135061	-9.32675066305726	-4.18442457113743	-7.67260086796392	-0.160867071130838	-1.82623293226329	-7.68997262898554	-1.99344193449891	-5.20372483440638	-4.7873190099001	-6.37730177252508	-4.98263141785825	-7.46703749616412	-4.13183938810412	2011	RR	0
	-20.9826005914321	-3.38148700983289	-0.617785427196806	1.23939804156656	-1.67576543772947	2.19001655940607	3.3780867091911	-5.19645769132346	-2.09541956507868	-4.61812711078497	0.287424470837496	-1.46195854666634	-10.4975772319168	-1.55936773633651	-4.40870022551001	-3.85591642630383	-6.77262148341351	-5.0197487895778	-2.84839464199485	-4.87274607282833	2007	HC	1
	-20.9826005914321	-16.5185309142739	-14.1066397800918	4.34532540281514	-1.25497785096274	0.556902418268002	3.29100486905334	-9.32675066305726	-5.87832144341175	-7.67260086796392	-1.68359098660028	-2.68038206579984	-10.4975772319168	-2.51210417271696	-5.9584668591463	-7.14524155361745	-6.68079582796447	-4.71069995375062	0.252106761816469	-7.98807628774865	2013	RR	0
	-8.36944399212389	-3.67913129230198	-5.04617000061566	0.797428082152313	-3.53951952995999	0.891440936768119	2.73639188728443	-6.98292803243856	-2.65290132937773	-2.86120044738008	-0.562226881360672	-1.65290132937773	-5.3521499399056	-1.44070152626894	-4.02396715661586	-3.34654371225176	-3.03040933342144	-4.73373392465767	-7.46703749616412	-3.18844480731593	2007	PP	1
	-9.47590631804056	-16.5185309142739	-4.59391140920884	-0.459972730742493	-3.69899774396719	0.389695661802948	1.4279835061754	-9.32675066305726	-5.57346686188333	-7.67260086796392	-6.29408293705032	-2.73696559416621	-10.4975772319168	-4.59087630098878	-6.14928308203138	-9.92014491384622	-5.55198484206926	-6.25734451632577	-7.46703749616412	-7.98807628774865	2009	HC	1
	-7.99909840537595	-5.79541039155238	-7.48128970698318	0.171206827418142	-2.84684321193858	0.49618445203329	2.76451234888251	-7.95042234643293	-6.64385618977472	-7.67260086796392	-0.237909252780443	-1.2446850959549	-10.4975772319168	-1.81406387724563	-4.29311509126205	-4.70777310608641	-4.85285850106939	-4.51581713073233	-7.46703749616412	-7.98807628774865	2014	HC	1
	-20.9826005914321	-6.36975733570532	-14.1066397800918	-1.45798964446339	-4.23786383009889	-0.127987275962899	2.04367254350206	-9.32675066305726	-4.75633091903314	-7.67260086796392	-1.27777910519461	-1.99424073071132	-7.41522331110859	-1.04602784263799	-4.26308909539982	-3.48900923115993	-6.27412441746776	-5.68128629003022	-4.49388865956122	-7.98807628774865	2012	RR	1
	-20.9826005914321	-16.5185309142739	-6.86154768170077	1.07587486697513	-0.886299500835272	1.90037695277473	3.98485702702614	-6.65294723403624	-2.49817873457909	-4.40472634307206	-0.0611006218650034	-1.29689930039584	-10.4975772319168	-1.37594685246444	-4.43967292538926	-4.15677427876748	-5.5231010820601	-4.57820819554348	0.793800302448587	1.36387605044095	2011	SP	1
	-20.9826005914321	-16.5185309142739	-8.83276711136066	3.01024275552775	-1.33278908751913	1.07071786908419	3.44177330946782	-9.32675066305726	-4.10780328953452	-7.67260086796392	-0.717559664242863	-2.02914634565952	-6.72561822335893	-2.71417202549675	-5.50578743703901	-9.92014491384622	-10.2522641090587	-7.10305102748653	-7.46703749616412	-7.98807628774865	2008	HC	1
	-9.24770451145405	-6.51337407185081	-14.1066397800918	0.773152397014052	-3.09541956507868	-0.666512225776329	1.63552971958766	-9.32675066305726	-6.79585928321977	-7.67260086796392	-1.60762067899105	-2.98850436116217	-10.4975772319168	-3.24621573873015	-6.21407645718179	-6.91123982995256	-10.2522641090587	-6.26650262749381	-7.46703749616412	-5.28223856337298	2012	RR	0
	-20.9826005914321	-16.5185309142739	-8.10658201541376	-1.31114825613412	-3.23786383009889	0.0650307533470023	2.62665812071682	-7.18231115402796	-1.40736357139342	-4.9900924918249	-1.2565382078196	-2.23786383009889	-10.4975772319168	-2.00984529756647	-5.10376150040893	-5.50214345422766	-7.00109247739769	-5.25697170359024	-2.48399657216673	-1.33734571103629	2009	HC	1
	-20.9826005914321	-6.11018432176645	-3.58426962169673	-0.426625473554056	-2.82623293226329	1.75789524189868	3.52179460626482	-6.50168326706142	-2.64385618977472	-4.58915783016016	0.0018083590888477	-0.717856771218502	-6.9469935278834	-0.703362842116095	-3.55411133409398	-2.71582950125509	-2.45460354137825	-5.24396094909021	-7.46703749616412	-2.04759726943111	2006	RR	1
	-20.9826005914321	-4.50944469566261	-3.67422832495194	0.486456955768731	-2.8059129478837	2.13686189362613	3.04315562318747	-6.81696672706047	-4.608232280044	-4.69482538792183	-0.131527833289431	-1.12029423371771	-10.4975772319168	-0.176024043515203	-2.94192397685579	-1.80988461046747	-4.64689153242797	-6.15279932171698	-4.1087837348988	-4.88464281980108	2008	HC	1
	-6.74460935629834	-6.31864563725631	-4.0049132279506	-4.41119543298445	-8.64385618977473	-3.56063001181248	-2.97310843243843	-9.32675066305726	-4.29335894269059	-4.6925692219069	-0.85993980621583	-6.57346686188333	-10.4975772319168	-8.7970719771906	-5.15798523547464	-6.91850242108761	-10.2522641090587	-11.8598756085184	-7.46703749616412	-7.98807628774865	2009	RR	1
	-20.9826005914321	-5.68197792693745	-5.39544938699465	0.0454429707611671	-2.22431729826094	1.64110370173413	3.51234330136398	-7.61117714435423	-1.23786383009889	-4.48537062611356	-0.561028974914227	-1.57776699931695	-7.37638986376907	-1.64774311390632	-4.46962374250284	-4.74802080043145	-4.75208346357136	-6.06079997863833	-7.46703749616412	-4.65793758424611	2006	HC	1
	-20.9826005914321	-4.78561918731901	-2.71851285047605	1.54744982914397	-1.2688167584278	2.96588465784352	4.17759261034788	-9.32675066305726	-4.83650126771712	-7.67260086796392	0.690842276288149	-1.28982725172034	-10.4975772319168	-1.6659397293684	-4.63901121636176	-4.12749453491358	-4.82008762841827	-5.16041056365746	-4.46765020994023	-4.57601767071914	2006	RR	1
	-20.9826005914321	-6.714524986069	-4.72926878490114	0.781569544815974	-1.65744525452268	0.83440137236968	2.76377351060044	-9.32675066305726	-5.38082178394093	-7.67260086796392	-1.86560742293468	-2.07704103576383	-6.64730234165482	-2.1616776700832	-4.83283579437588	-5.47583905092974	-10.2522641090587	-11.8598756085184	-7.46703749616412	-7.98807628774865	2011	HC	0
	-20.9826005914321	-5.8670185769965	-5.45416792023702	0.9701173976055	-3.19759995988516	3.18983144601302	2.76954341638515	-7.04077192798081	-3.42662547355406	-4.39283940061513	0.96513922480769	-0.260151897300673	-10.4975772319168	-1.29995447821789	-3.65954835189851	-4.56614353673058	-4.93054192683249	-4.53070470585588	-7.46703749616412	-2.41172635802716	2009	RR	1
	-20.9826005914321	-16.5185309142739	-5.7796969732132	-0.894321922105463	-2.95455702923883	0.932898144558565	2.49746862873545	-7.6918480425611	-3.62593428177746	-6.01407476484401	-0.976716811415572	-2.45798964446339	-7.54734805029422	-2.6055978273774	-5.20655605154994	-4.71541836252572	-4.18235532062918	-4.93266668222614	-7.46703749616412	-7.98807628774865	2007	RR	1
	-8.34375961804005	-16.5185309142739	-7.26976847969066	0.855192407959154	-2.35107444054688	0.481327842697558	1.94523915651715	-9.32675066305726	-4.21089678249862	-7.67260086796392	-1.05300565319684	-2.72737954533701	-10.4975772319168	-2.96141629170593	-6.21407645718179	-7.55754823824946	-10.2522641090587	-5.6302361443851	-7.46703749616412	-4.88269923260744	2007	RR	0
	-20.9826005914321	-4.28274054610114	-4.40985474117631	0.947105051567875	-2.04097178105631	1.69690347543796	3.62934737980687	-7.00401167716898	-3.22431729826094	-4.82694469903275	-0.31744665897881	-1.34007544159762	-10.4975772319168	-0.872659876637196	-4.18089934130052	-3.30452294236189	-8.98422015796156	-4.76446624361652	-1.86281913566313	-2.00567644875964	2006	RR	1
	-20.9826005914321	-6.19224808953073	-4.56667665787144	-1.28630418515664	-4.53951952995999	0.0107819938444733	1.85589369670823	-7.00086121444255	-3.59074485331516	-4.21372225379133	-1.32981060218321	-2.30044836747691	-10.4975772319168	-2.32958815017251	-4.99252118972205	-4.1342283929733	-6.65628217182211	-5.52525632259852	-4.23121674641446	-5.31364591418767	2011	HC	1
	-20.9826005914321	-16.5185309142739	-14.1066397800918	0.335711910320462	-1.47393118833241	1.08438970688561	3.13556486890382	-8.14467296555363	-4.38082178394093	-7.67260086796392	0.0539422047311907	-1.73696559416621	-10.4975772319168	-2.77212375329449	-4.71752950639414	-5.69775943145617	-5.10260900456544	-5.29752290627225	-7.46703749616412	-7.98807628774865	2009	SP	0
	-20.9826005914321	-6.75046980166564	-14.1066397800918	-0.0380063225797449	-2.8059129478837	0.638868307195221	2.52404796531454	-7.73256817565689	-5.7178567712185	-7.67260086796392	-0.700358743379878	-1.92139016530363	-10.4975772319168	-1.94730729077609	-5.37593937877192	-4.83385404420694	-6.72893902488108	-5.74898551083794	-4.65430144088723	-7.98807628774865	2013	HC	1
	-20.9826005914321	-6.0706061454372	-3.49891092440616	-0.826232932263294	-3.1456053222469	2.00936278202048	2.33454560624123	-7.51308249730388	-3.15842936260448	-2.13415409529615	-0.424437140048262	-1.55639334852439	-10.4975772319168	-1.02579666916507	-4.37678317702488	-3.56980055253198	-6.03138018336427	-6.16885693695051	-5.07817766965894	-3.15702164435138	2009	RR	1
	-6.55698148405681	-6.78822636682779	-8.03440927217961	-3.41119543298445	-5.64385618977472	-2.03488160243714	0.504890963233407	-9.32675066305726	-4.50635266602479	-5.04926694187849	-1.74766450844761	-2.68038206579984	-8.90339110447512	-2.3779083197086	-5.92399119582113	-6.46648063397353	-6.923777777752	-8.49484193413597	-7.46703749616412	-7.98807628774865	2015	RR	1
	-7.10662485418384	-6.47808450922332	-6.19677269834362	-0.666576266274808	-3.57346686188333	0.567060091877956	2.11528603345486	-9.32675066305726	-8.64385618977473	-7.67260086796392	-0.654499896109157	-6.57346686188333	-10.4975772319168	-2.59997886638222	-5.29832253494069	-5.21371471167633	-10.2522641090587	-11.8598756085184	-7.46703749616412	-7.98807628774865	2013	RR	1
	-20.9826005914321	-6.49701254035279	-5.39277353872085	0.734655433479005	-1.72737954533701	1.38129886048572	3.50576597245031	-9.32675066305726	-4.05889368905357	-1.22117216998115	-0.263844607201475	-2.47393118833241	-10.4975772319168	-3.33078265889705	-6.44595570626571	-9.92014491384622	-10.2522641090587	-5.61508132676057	-7.46703749616412	-7.98807628774865	2014	HC	0
	-20.9826005914321	-5.07082946062404	-5.14775822382717	1.86195536414487	-1.43830727860169	1.80075620437523	2.97526627622832	-7.46131518700396	-3.01158797427521	-4.95941152035789	-0.347219959060915	-2.13289427049735	-8.64849285952846	-2.69536627708735	-5.61032542404392	-5.09254941193754	-6.61334097063978	-4.71275134762897	-7.46703749616412	-2.81330036924623	2009	RR	0
	-9.72932915917855	-4.97381425664262	-4.93061231389795	1.48542682717024	-2.01158797427521	1.21006355552825	2.61357472992291	-9.32675066305726	-2.83650126771712	-3.95849742240864	-0.706200977630612	-2.37332724739401	-10.4975772319168	-3.28787138063067	-5.965007151886	-9.92014491384622	-10.2522641090587	-5.82815707150906	-7.46703749616412	-7.98807628774865	2006	RR	1
	-20.9826005914321	-4.21265949391183	-4.90380374082734	1.66493787744175	-1.35845397091248	1.68258586626775	4.31650898556774	-6.72716936806226	-3.77595972578207	-4.12794055667815	0.203224670027272	-1.38835545662634	-6.50230446500321	-1.25020616754105	-4.59177843646472	-3.73104828849528	-6.69732196928919	-4.6030376312123	-7.46703749616412	-3.01190992897952	2007	RR	1
	-20.9826005914321	-16.5185309142739	-4.20076033218996	1.25459404303314	-1.9105018491609	1.40659502933166	3.85019307582689	-6.28686782654313	-3.27928375747887	-7.67260086796392	-0.160828987221061	-0.99136969485656	-10.4975772319168	-1.17690367462514	-3.75474562513207	-3.13208100958711	-3.82541707195293	-5.54867257714326	-4.02104402290258	-4.8967557678058	2008	RR	1
	-20.9826005914321	-7.03310681007632	-6.01451441880687	-0.691988685447822	-2.67116353577046	1.39179166992438	3.55335076326762	-7.5857506017746	-3.75633091903314	-7.67260086796392	-0.0839267916470266	-0.839079811818897	-10.4975772319168	-0.339821598910888	-3.23603362623775	-2.52106968307372	-3.42191801370124	-5.39316796616698	-7.46703749616412	-6.10305777099475	2008	HC	1
	-20.9826005914321	-4.95016928492405	-6.41328750983382	-0.0619024389259069	-2.53951952995999	0.727727036405377	3.99295112220986	-6.86774587552903	-1.27578631324264	-4.12571770435555	1.32265497523208	0.0143552929770701	-5.78433267812185	0.624230184264112	-2.40759106062421	-1.91970664302298	-6.10974320798307	-5.30409476039789	-7.46703749616412	-4.66846438149764	2010	HC	1
	-20.9826005914321	-3.91559383671567	-5.22191312909074	1.31208426151475	-1.88896868761126	2.15837168471978	2.72354487994027	-9.32675066305726	-3.79585928321977	-7.67260086796392	-0.227458915711914	-1.8008773579864	-10.4975772319168	-3.06733709929374	-5.00780660431427	-5.37696287111481	-6.60385047145843	-5.56943090536205	-5.88305470465372	-7.98807628774865	2009	HC	0
	-20.9826005914321	-5.1937063079414	-5.07038117618701	0.347098670622268	-2.35107444054688	2.18904760617478	2.65785050512133	-8.16931574226031	-4.32192809488736	-7.67260086796392	-0.956671964757898	-2.15842936260448	-10.4975772319168	-1.93711008895188	-4.95973060594254	-3.93868022928337	-7.1836885271558	-5.23768745099684	-7.46703749616412	-4.00458456715578	2011	PP	1
	-8.32922996440722	-9.4167609975443	-14.1066397800918	0.84799690655495	-2.02914634565952	0.802496826484353	2.9127846739477	-7.26123201761027	-4.23786383009889	-6.54151705301787	-3.13866628499985	-1.93236128312464	-10.4975772319168	-3.27235003179647	-5.56736290328625	-9.92014491384622	-3.62684274603527	-11.8598756085184	0.16942915621315	-7.98807628774865	2010	PP	1
	-20.9826005914321	-3.60745186020711	-2.87018667074517	1.9297909977186	-1.02620507034739	2.30844869045543	5.3543731374322	-6.22447967784515	-3.12029423371771	-5.96387000605112	1.31055798113484	0.435095151620097	-10.4975772319168	-0.00152876079876377	-2.98378990267742	-2.92196611230443	-5.14695502182173	-3.87336341014152	0.800459085339291	-2.1505756535881	2006	HC	1
	-20.9826005914321	-6.78820670642928	-6.22919214617774	-0.0816137655536521	-2.68038206579984	1.28986016852264	3.40243851260523	-6.83287948523055	-2.30757280191029	-3.46601907528289	-0.323815583802812	-1.02034044828418	-7.18286815641057	-0.659405800056493	-3.23603362623775	-2.13154244071422	-2.88938339950759	-5.28404892631816	-7.46703749616412	-3.90751431370563	2009	HC	1
	-12.5741226991642	-16.5185309142739	-6.21653970325532	-0.650634722405787	-3.17136841831198	0.702638291372505	2.15645575293755	-8.05618189034367	-5.44222232860507	-7.67260086796392	-1.09226252566254	-1.9105018491609	-10.4975772319168	-2.06257295094879	-4.79551383919282	-4.46541147173913	-10.2522641090587	-6.97355080143456	-7.46703749616412	-4.4185285327715	2010	RR	1
	-20.9826005914321	-16.5185309142739	-14.1066397800918	-0.399730246490995	-3.27928375747887	-0.0875689677269764	2.02465207181373	-9.32675066305726	-5.05889368905357	-7.67260086796392	-1.09942800085357	-2.88896868761126	-10.4975772319168	-3.43752948079475	-6.95118636078186	-7.94278413272627	-6.8103174447129	-7.05882463370366	-7.46703749616412	-7.98807628774865	2010	HC	1
	-7.6287845667943	-5.86196150821531	-6.7197256508508	1.24488705912353	-1.54371951848927	1.43322735230969	3.91262678925572	-9.32675066305726	-1.62593428177746	-3.98499845779574	0.497212663299849	-0.948975996975533	-10.4975772319168	-1.51894536585163	-5.03919566449685	-4.18580723041262	-4.82819078282241	-5.43943979680599	-3.31716933083811	-5.09330545803923	2008	RR	1
	-20.9826005914321	-5.62508299348976	-4.74744784272432	0.648005179810493	-2.49005085369569	1.94524944224247	3.3311205600889	-8.20855838512196	-5.05889368905357	-7.67260086796392	0.334688987639105	-0.56277226108709	-10.4975772319168	-0.132674382249051	-3.15669714654163	-2.4172417737351	-5.13971464047439	-4.37539739216111	-2.71591052221611	-2.66683999671237	2013	HC	1
	-20.9826005914321	-16.5185309142739	-14.1066397800918	0.186500557644495	-2.15200309344505	1.10704742564963	2.8533810724755	-8.19184436426384	-3.89969509420431	-7.67260086796392	-0.868719766282317	-2.08314123530025	-10.4975772319168	-1.88822608851984	-4.83096548156255	-4.20519765336692	-5.54827739690462	-5.72558262734073	-4.81609800346766	-7.98807628774865	2009	RR	0
	-6.56221361754715	-6.24947739986968	-7.33747699355095	0.62105550329974	-4.10780328953452	-0.499194878032981	0.859778069613599	-9.32675066305726	-5.38082178394093	-7.67260086796392	-1.12797278577106	-3.25153876699596	-10.4975772319168	-2.3151568153675	-5.47955788503957	-9.92014491384622	-6.95798382125821	-11.8598756085184	-6.46703749616412	-7.98807628774865	2013	HC	1
	-20.9826005914321	-5.27274235239525	-3.6330772961863	0.545968369105292	-2.19759995988516	1.76001989892033	4.04036785604048	-6.62259770713016	-3.17136841831198	-3.99401482178922	0.191672477754823	-0.971430847803229	-6.62520207211079	-0.283863999529613	-3.04132473236953	-2.11211137807372	-5.68671083372135	-5.56168118653203	-7.46703749616412	-7.98807628774865	2007	HC	1
	-12.1535727869536	-16.5185309142739	-14.1066397800918	-1.09541956507868	-4.01158797427521	0.624314563352568	-0.3880104256283	-9.32675066305726	-7.15842936260448	-7.67260086796392	-1.25710223813094	-6.57346686188333	-10.4975772319168	-4.22732136423058	-6.79447800312092	-9.92014491384622	-10.2522641090587	-11.8598756085184	-1.8819782777442	-7.98807628774865	2015	HC	1
	-20.9826005914321	-3.67537365788597	-1.12278569177611	2.08780225897709	-0.0619024389259069	2.758541333077	5.16838946360364	-5.75838648211565	-3.69899774396719	-4.88762373514423	0.477887809278917	-0.841662972832899	-6.40070944443464	-1.15683227217971	-4.31936128602393	-4.49101518798509	-10.2522641090587	-11.8598756085184	-7.46703749616412	-3.77709531667346	2008	HC	0
	-7.82430704274739	-16.5185309142739	-5.92166507844527	0.134878054343112	-2.32192809488736	0.390796437320492	2.76143499414392	-9.32675066305726	-5.87832144341175	-7.67260086796392	-0.87706395342437	-1.2276920250416	-10.4975772319168	-1.12816827466552	-3.91944519390478	-3.93301637132772	-6.57126044454326	-5.28443110851057	-7.46703749616412	-7.98807628774865	2015	HC	0
	-6.73316054031271	-13.4294291885763	-5.02977869441579	0.938850337006064	-1.87832144341175	1.73383891971404	3.403090940458	-7.36179970060289	-4.75633091903314	-6.55597434246829	-0.310907339316823	-0.935117148415146	-10.4975772319168	-1.26709274630274	-4.15613735064041	-5.2394835517124	-6.23142830833659	-4.97770333871668	-7.46703749616412	-7.98807628774865	2011	HC	1
	-20.9826005914321	-16.5185309142739	-4.19749605994585	0.180147861158429	-2.07096652135414	1.497794872687	3.46740174694466	-7.39158012943717	-3.64385618977472	-5.65449675767264	-0.499730319722543	-1.65290132937773	-10.4975772319168	-2.20224159344392	-5.00780660431427	-5.71298406821999	-3.492089743921	-6.22548724538422	-7.46703749616412	-7.98807628774865	2007	RR	1
	-8.97462045280922	-6.39674197911373	-4.95492896115552	0.0799753767205959	-2.42662547355406	2.14079290633343	2.90745231843132	-7.82286060953501	-1.5649048483799	-7.67260086796392	-0.794370156619007	-2.19099722506091	-10.4975772319168	-3.85435618134608	-6.62457316242737	-9.92014491384622	-4.65181616684001	-4.37339434548637	-0.413044245179869	-2.99056693081614	2006	RR	1
	-5.85824118122136	-4.89055015499482	-3.24255937399697	0.650764559116902	-1.47393118833241	1.77756838335293	2.91651156258553	-9.32675066305726	-3.69899774396719	-7.67260086796392	-0.571500678716479	-6.57346686188333	-10.4975772319168	-3.19246418356956	-5.50578743703901	-9.92014491384622	-4.30050096351165	-11.8598756085184	-7.46703749616412	-7.98807628774865	2007	HC	1
	-20.9826005914321	-7.14631690408651	-14.1066397800918	0.853596506202512	-2.19759995988516	0.693424066556625	2.72305689582854	-9.32675066305726	-3.41119543298445	-7.67260086796392	-0.701809430001941	-1.0862010350493	-6.46528807331528	-1.12187510465138	-3.79407629265805	-4.07168768538507	-5.34237289958595	-11.8598756085184	-7.46703749616412	-7.98807628774865	2012	HC	1
	-20.9826005914321	-6.25264655048658	-4.7082105433151	1.89878879711155	-0.652901329377732	1.73053192851898	5.253450768287	-6.93594818063375	-3.57346686188333	-7.67260086796392	1.25124215406677	0.26663664251399	-10.4975772319168	-0.018964391782008	-2.78177761639999	-2.12062474910042	-5.62637160677571	-5.05539219270137	-7.46703749616412	-4.22241336172604	2010	HC	0
	-20.9826005914321	-6.9104327927441	-6.6354265104956	-1.23107466443625	-4.18442457113743	0.528114745916778	1.53949173702639	-9.32675066305726	-5.265344566521	-7.67260086796392	-1.27266447075588	-2.50635266602479	-10.4975772319168	-2.73562919089057	-5.63418245928067	-6.24181732683966	-5.99905630226732	-6.63187358043189	-7.46703749616412	-7.98807628774865	2015	HC	1
	-4.26752412199826	-4.91888202247789	-6.26719001030345	0.849599011151452	-3.57346686188333	1.24640900242251	2.28414663864883	-9.32675066305726	-4.68038206579984	-7.67260086796392	-0.636289215639257	-2.01158797427521	-10.4975772319168	-1.44638035587397	-4.42934532860067	-3.50721667277167	-5.18357935889134	-5.55464470814012	-7.46703749616412	-7.98807628774865	2011	HC	1
	-10.1711365119213	-16.5185309142739	-6.02985680229972	0.255802836602718	-2.05889368905357	1.09725903413321	2.67788766524979	-9.32675066305726	-3.85725982788392	-7.67260086796392	-0.213290495369194	-2.09541956507868	-10.4975772319168	-3.12798336459449	-6.05806476230684	-9.92014491384622	-10.2522641090587	-5.65701023605873	-7.46703749616412	-7.98807628774865	2012	RR	0
	-20.9826005914321	-5.52582969118396	-3.97107582276405	-0.706041020971306	-3.50635266602479	1.41386564798082	2.21932625909657	-9.32675066305726	-5.79585928321977	-6.26344200469668	-0.41369797858763	-1.49410907027004	-7.63261432281289	-1.93820497666169	-4.74033897812614	-5.44553089477013	-6.22962025957848	-6.23987302448576	-7.46703749616412	-7.98807628774865	2012	HC	1
	-6.53914129430552	-4.97137191774439	-5.62134978437095	0.999278472082541	-2.44222232860507	1.14633035435075	2.44035669748456	-9.32675066305726	-5.87832144341175	-5.58742444480237	-0.635989558921153	-2.13923579737117	-10.4975772319168	-3.94472869997803	-5.92906838665589	-9.92014491384622	-3.65292556118615	-5.5867947784722	-7.46703749616412	-7.98807628774865	2013	HC	0
	-20.9826005914321	-16.5185309142739	-4.13878077462389	0.370722275148167	-2.07096652135414	1.09862269112355	3.00283915575967	-7.25285273885554	-2.9105018491609	-4.93785558210635	-0.286511493168565	-2.20423305221761	-10.4975772319168	-2.59997886638222	-5.47955788503957	-6.38716988240097	-4.99156818941824	-5.01714139032236	-7.46703749616412	-2.95571443414953	2008	SP	0
	-6.46348625636035	-16.5185309142739	-3.52049174015224	1.23511432037636	-0.826232932263294	1.90192573322577	3.64681974612031	-9.32675066305726	-5.01158797427521	-4.04372549712052	0.118145739126765	-0.883635243308215	-10.4975772319168	-1.52908848526574	-4.408464940206	-9.92014491384622	-5.12367607529672	-4.31673362767275	-7.46703749616412	-1.62941272189993	2015	RR	0
	-20.9826005914321	-7.31027370900421	-5.19479308080702	0.571434115876509	-1.59946207041627	1.96018436210276	3.30534365927255	-6.15999470065309	-4.18442457113743	-4.89640924222731	-0.372032882861732	-0.873027143742234	-6.4266504351049	-1.35292972059273	-4.31936128602393	-4.81724608101959	-5.99770149173293	-11.8598756085184	-1.48503166883611	-3.79532913010067	2012	SP	1
	-20.9826005914321	-4.66216593033921	-4.03225579869804	-0.288064643021078	-3.13289427049735	1.23022021122194	2.41061683628505	-9.32675066305726	-4.64385618977472	-7.67260086796392	-1.62660700013439	-3.57346686188333	-10.4975772319168	-4.9936372011749	-7.51416986816133	-9.92014491384622	-10.2522641090587	-11.8598756085184	-7.46703749616412	-7.98807628774865	2010	HC	1
	-8.2616702702597	-9.54841324551085	-6.37926087508367	-0.85464861442738	-3.12029423371771	1.09296310138454	1.41018024709076	-9.32675066305726	-4.35107444054688	-5.6383590270269	-1.36543319326686	-2.09541956507868	-10.4975772319168	-4.73711106363192	-6.05035535984586	-9.92014491384622	-10.2522641090587	-6.49113383249303	-7.46703749616412	-7.98807628774865	2014	HC	1
	-20.9826005914321	-2.82729896816921	-5.80866777972301	3.27634777302029	-0.810966175609983	2.17154105607984	3.89568270783043	-9.32675066305726	-3.57346686188333	-7.67260086796392	0.154771394809601	-1.38082178394093	-10.4975772319168	-1.770343110087	-4.87262316114399	-4.23205738633209	-7.10417301646123	-4.33505999696182	0.67764174023439	-3.32893737571293	2008	PP	0
	-20.9826005914321	-16.5185309142739	-6.30396855562487	-1.05289494843213	-4.10780328953452	-0.237681396853939	1.70307294562428	-7.5996511269015	-5.15842936260448	-7.67260086796392	-1.6394196647073	-2.68038206579984	-7.65751593381911	-2.42430237208068	-5.37593937877192	-5.26178212696497	-5.320048706284	-5.78377305863031	-7.46703749616412	-5.87974676618045	2013	HC	1
	-5.70103923280164	-3.89308882121855	-2.25528894610007	2.01756564301437	-0.715485866755755	2.17935228297847	5.23464536521388	-5.85969323222583	-2.02914634565952	-4.92345551786034	1.17616241214026	0.0731347046302154	-10.4975772319168	-0.345672793671113	-3.37463721102478	-2.43481374661263	-3.36426582928023	-5.26744316034302	-7.46703749616412	-2.20605703996999	2006	RR	1
	-20.9826005914321	-7.00697012148754	-5.86788620096738	-0.44418384493836	-4.47393118833241	0.164936851097754	0.982366566596524	-9.32675066305726	-4.7178567712185	-6.20123309124096	-1.88140213757167	-2.45798964446339	-10.4975772319168	-2.12975780214266	-5.20614702906139	-9.92014491384622	-5.86835659276241	-11.8598756085184	-7.46703749616412	-7.98807628774865	2011	RR	1
	-7.19790803133041	-5.65427584346029	-4.0483413935454	1.93696766018807	-0.883635243308215	1.58327909850554	4.69157654737171	-6.71631181536806	-4.0350469470992	-6.17813916206923	0.330869317350832	-0.98850436116217	-10.4975772319168	-1.22789170177116	-4.19992024891422	-3.98971137118793	-4.63003819660656	-3.78263533840016	-7.46703749616412	-2.30634063103598	2008	HC	0
	-7.05259998641632	-6.39448390443826	-5.78223349791652	-0.0800879113226919	-3.07096652135414	1.04616131972526	2.62807741261952	-7.60143420525478	-4.08314123530025	-7.67260086796392	-0.423007133402808	-1.49817873457909	-9.28732443221736	-1.99201157591634	-4.98986622085773	-5.09254941193754	-6.40185920299376	-5.71337104788641	-7.46703749616412	-7.98807628774865	2012	RR	1
	-20.9826005914321	-6.67028589156891	-2.61364118932954	-0.696657605512669	-3.44222232860507	1.75019638717207	2.59500725913523	-8.05886312186226	-5.38082178394093	-7.67260086796392	0.189141653311202	-0.78836474667285	-10.4975772319168	-1.02873711112359	-3.87546948893212	-3.79158282712307	-6.22545933367526	-5.14742886617507	-2.17970022926653	-2.54395084773741	2012	RR	1
	-20.9826005914321	-5.27207908989314	-5.86053424059213	1.12961273813047	-1.47794425083904	1.3607054477652	3.43535354375884	-6.9441644903491	-5.05889368905357	-4.60799860376076	-0.0263631919832759	-1.76611193982572	-10.4975772319168	-1.638008245604	-5.05498644396024	-5.43819587087657	-10.2522641090587	-5.6964163939735	-2.0827628220091	-2.74687011729579	2013	RR	0
	-20.9826005914321	-16.5185309142739	-14.1066397800918	-0.646112163715093	-3.55639334852439	0.503966635062297	1.86549816032933	-7.79800591855307	-3.92139016530363	-4.28955354367124	-1.47148719761937	-2.98850436116217	-10.4975772319168	-3.39138379053595	-6.95118636078186	-9.92014491384622	-10.2522641090587	-6.7252670762914	-7.46703749616412	-7.98807628774865	2012	RR	1
	-6.4491572022732	-5.58020675690576	-3.37692595836745	1.46519088792598	-0.727379545337008	2.7259847483541	5.13888422900626	-6.5296419817195	-3.47393118833241	-5.13320069460716	1.63330666333764	0.260627908126699	-5.21049294519226	0.126307132766269	-2.70755711308975	-1.8600314960628	-4.52324649046105	-4.01279874044869	-0.639299066093342	-2.09407921519433	2009	HC	1
	-7.55413470220012	-4.93854481672415	-2.16896967214042	1.76383645889095	-0.217591435072627	2.72838139090981	5.24639682422362	-5.03672550921067	-1.82623293226329	-4.38464773073526	0.750751111572937	-0.369594528517677	-10.4975772319168	-1.09389069023014	-3.94144159806882	-5.75865162440493	-5.62194502012528	-11.8598756085184	-7.46703749616412	-2.52991123984627	2006	HC	0
	-20.9826005914321	-16.5185309142739	-6.4763747337655	0.466757615726171	-2.12029423371771	1.20358158853914	2.76742966156296	-9.32675066305726	-5.01158797427521	-5.6806812404241	0.40946756231071	-1.64837167089722	-7.67697970286781	-1.82981983466032	-5.26083714491895	-6.9542383742167	-5.88402555345887	-5.3911317262892	1.05667590158869	-3.32276094339925	2012	RR	1
	-20.9826005914321	-5.38144230799759	-3.89715223119792	0.876566058751721	-2.17788172527066	1.86239862372747	3.12312047363526	-9.32675066305726	-3.08314123530025	-5.47831510535477	-0.434900200722876	-0.87038726186953	-6.39985363556612	-1.42470231322567	-4.10559025187908	-4.66308998437947	-6.1120817432768	-11.8598756085184	-7.46703749616412	-7.98807628774865	2011	RR	1
	-20.9826005914321	-16.5185309142739	-10.2875396911321	0.762136169901112	-1.85725982788392	2.50004828022629	3.14533846240434	-7.74621353523459	-4.7178567712185	-4.8441634871924	0.525161594394881	-1.01158797427521	-10.4975772319168	-1.19053941331089	-4.79047698242393	-4.7873190099001	-6.04152443286415	-6.13898688721767	-7.46703749616412	-7.98807628774865	2013	RR	0
	-3.2570609134747	-1.33045403858527	-5.20636044903339	2.44121786326211	-3.02326977932285	-0.845602711115824	2.08208353422914	-9.32675066305726	-8.64385618977473	-3.55031978963116	-1.53955988999316	-2.15200309344505	-10.4975772319168	-1.81914578595287	-4.23762917986275	-4.12616400212209	-10.2522641090587	-6.61506032596561	-7.46703749616412	-7.98807628774865	2014	HC	1
	-20.9826005914321	-7.11648768362998	-6.23157948191665	-1.18442457113743	-4.608232280044	-0.0587178652986396	0.870821302477827	-9.32675066305726	-4.92139016530363	-7.67260086796392	-2.48823133199745	-2.76611193982572	-10.4975772319168	-3.43446179648564	-6.25549712179868	-9.92014491384622	-5.56183370581264	-11.8598756085184	-7.46703749616412	-7.98807628774865	2011	HC	0
	-20.9826005914321	-16.5185309142739	-14.1066397800918	-4.41119543298445	-4.79585928321977	-1.91877883658328	-2.97310843243843	-9.32675066305726	-7.38082178394093	-7.67260086796392	-6.29408293705032	-6.57346686188333	-10.4975772319168	-8.7970719771906	-6.96423043750063	-9.92014491384622	-10.2522641090587	-5.87864489795095	-7.46703749616412	-7.98807628774865	2014	HC	0
	-7.89088537272905	-16.5185309142739	-8.04251282308266	-1.16165326347877	-4.15842936260448	-0.016684932418581	2.25179758640965	-9.32675066305726	-5.21089678249862	-7.67260086796392	-0.90263020879195	-1.89969509420431	-10.4975772319168	-2.15881002024474	-5.35624099158962	-5.88279955275213	-10.2522641090587	-7.14339226656893	-7.46703749616412	-7.98807628774865	2014	HC	1
	-20.9826005914321	-4.25516984904781	-4.35165723564746	0.261831658752137	-2.73696559416621	1.19158031539537	2.76617450445251	-7.69052145455415	-2.19759995988516	-7.67260086796392	-0.856655415034371	-2.46593839757888	-4.43734420358944	-2.09302859726579	-5.03645347970525	-4.52921434593271	-5.61872297309676	-4.98936996301172	-7.46703749616412	-4.68365596044479	2006	RR	1
	-20.9826005914321	-5.99671083468006	-4.17475171178314	-0.982790709967777	-4.01158797427521	-0.11325242668648	2.25965186941178	-9.32675066305726	-4.53951952995999	-5.85473780920069	-0.906948934511436	-1.53115605702536	-7.56897347960994	-0.813649285046181	-4.12249337187417	-3.14627813247824	-5.84692063563038	-6.54683445656332	-7.46703749616412	-7.98807628774865	2012	HC	1
	-20.9826005914321	-5.38284576621337	-4.74138535828509	0.983312871067121	-1.63486740654747	1.9742015444986	3.89209345613359	-6.94469182545639	-3.12029423371771	-6.09203484841874	0.112169243604037	-1.03800632257974	-7.23809812700656	-1.13194623785867	-3.79422997823373	-3.32100101402464	-4.78013754370872	-5.37457188060299	-7.46703749616412	-3.63562151481086	2008	HC	0
	-5.87342986245046	-6.03791782748223	-3.65784891314387	1.2797684215936	-1.18442457113743	2.13225700137345	4.43702901569483	-7.17965776443394	-4.01158797427521	-7.67260086796392	0.906420797965296	-0.703689439291908	-8.04874030157324	-0.559817172370381	-4.25235572853717	-3.58539683461394	-10.2522641090587	-4.81194413790639	-4.13546729430778	-3.71671405891639	2011	HC	0
	-9.34367094184178	-7.49856999656845	-6.74288073437523	1.05866283937856	-1.23786383009889	2.30658802100339	3.76677574171363	-9.32675066305726	-2.32915966411844	-5.32907659880288	0.0740392135796048	-0.880975896857725	-10.4975772319168	-1.69200631020798	-4.64064839162456	-5.18598536191131	-6.18554581373191	-11.8598756085184	-7.46703749616412	-1.5096640918795	2011	PP	1
	-20.9826005914321	-16.5185309142739	-3.76600982013195	5.23572705983806	0.0398402645317911	3.37991302556305	3.68626938163832	-7.206252834974	-4.53951952995999	-6.24550286305193	-0.713403771872312	-2.37332724739401	-10.4975772319168	-3.40660227422574	-6.25634376203398	-9.92014491384622	-5.2350713597587	-4.00651533514126	-0.526717683048726	-3.69854143736016	2010	HC	0
	-20.9826005914321	-16.5185309142739	-14.1066397800918	-1.88896868761126	-4.83650126771712	-0.677824385269471	1.5424746794869	-9.32675066305726	-5.50635266602479	-7.67260086796392	-1.66809141064859	-2.13289427049735	-10.4975772319168	-2.19561762997029	-4.79260251122476	-5.20746612839917	-5.28401959222145	-6.15548607457258	-4.60976794865607	-7.98807628774865	2014	RR	1
	-4.75301173261351	-4.26665637232533	-4.62050774224684	2.30334239448733	-1.06190243892591	1.70773604765118	3.39357857552966	-7.52251990685039	-6.79585928321977	-7.67260086796392	0.27501672350773	-1.42662547355406	-10.4975772319168	-1.78891943124501	-4.50607002385074	-4.07663859824426	-5.2317389338194	-4.19891290666697	-7.46703749616412	-3.38445312026142	2011	HC	0
	-7.48880283284885	-7.50809789313975	-6.11378646186317	-0.473931188332412	-3.18442457113743	0.449430904183639	2.97778530475045	-6.87941599405348	-2.77595972578207	-5.33441751149478	-0.838034252168755	-1.44614803181887	-6.75510122504637	-1.18790137335505	-3.74831279032222	-2.78639949563627	-5.11549904677464	-5.12842459472041	-7.46703749616412	-7.98807628774865	2008	RR	1
	-6.81735234691157	-16.5185309142739	-3.27169322839589	-0.440263475567017	-3.50635266602479	1.33313831808793	2.27284708926783	-9.32675066305726	-6.265344566521	-7.67260086796392	-6.29408293705032	-1.2276920250416	-6.98091539438936	-1.33664297373765	-4.04901105834351	-3.13356117752024	-4.5620453357006	-5.88632279748155	-7.46703749616412	-5.7785846552178	2009	HC	1
	-20.9826005914321	-3.48200315186765	-4.25047646978891	1.82944368136659	-0.710755714843358	2.87007734774075	4.40578279572346	-7.76140377091956	-4.35107444054688	-7.67260086796392	0.605729634459092	-0.783389931257558	-10.4975772319168	-0.999598949017279	-4.53501205046997	-4.03000067402988	-5.26583853458774	-4.65852419301822	-7.46703749616412	-3.79372159145221	2013	HC	0
	-20.9826005914321	-4.53468081008692	-4.04525130132902	0.926758531986465	-2.45008444637804	1.0925467597172	3.24910535353143	-9.32675066305726	-4.608232280044	-5.46765168653458	-0.657735874827322	-1.9105018491609	-10.4975772319168	-2.7471880660432	-5.84373963099109	-9.92014491384622	-10.2522641090587	-5.31691640426079	-7.46703749616412	-7.98807628774865	2009	RR	0
	-6.16792095450552	-16.5185309142739	-4.68680451904703	-0.880975896857725	-3.64385618977472	0.973428703812919	2.2121830507537	-7.06937789510265	-4.05889368905357	-5.35199430479563	-0.0119745983446172	-1.37332724739401	-10.4975772319168	-1.93820497666169	-4.55936945413662	-5.88279955275213	-10.2522641090587	-5.63447934689425	-7.46703749616412	-7.98807628774865	2011	HC	1
	-20.9826005914321	-16.5185309142739	-14.1066397800918	0.0813396274519388	-2.608232280044	0.608850452079536	2.19153761902982	-9.32675066305726	-5.265344566521	-7.67260086796392	-0.708210249292325	-2.34373246520571	-10.4975772319168	-2.68836656657815	-5.63418245928067	-5.42887721363362	-4.44707413837637	-4.70782577565854	-2.2379277184052	-7.98807628774865	2013	RR	1
	-20.9826005914321	-5.6837517834616	-6.68547925901656	0.624802765252947	-2.83650126771712	1.13490667210967	2.32277059712642	-9.32675066305726	-4.7178567712185	-7.67260086796392	-0.896280923213688	-2.2446850959549	-10.4975772319168	-1.8052118827051	-5.3141839282145	-5.09720912314973	-7.37406178958224	-3.78562132255754	-0.413004125036042	-1.88256527757183	2013	RR	1
	-20.9826005914321	-6.10205899024355	-4.76049127976192	0.626672752605993	-2.30757280191029	1.52005909175697	3.09491436642876	-9.32675066305726	-4.53951952995999	-7.67260086796392	0.628752568695646	-1.33278908751913	-10.4975772319168	-1.43679059551547	-4.70011189717017	-4.40176442579189	-6.35542092015798	-5.25806575229789	-7.46703749616412	-7.98807628774865	2012	HC	0
	-20.9826005914321	-6.47748528409958	-4.62950435682359	-0.625934281777462	-2.97709959788992	1.58257698624667	3.26467465032564	-8.05450282062187	-4.21089678249862	-7.67260086796392	-0.321597691939355	-0.965784284662087	-10.4975772319168	-0.973868477910287	-3.81330560178947	-3.155678757477	-6.21862640241487	-4.9332974663865	-3.49213299730116	-3.41017570062669	2010	RR	1
	-20.9826005914321	-5.06743738769029	-2.4390590007549	0.559736524432983	-2.10159814000781	2.13819749117387	3.24255733507267	-6.36968802811872	-3.68038206579984	-7.67260086796392	1.15979787348108	-0.971430847803229	-10.4975772319168	-1.25671350641184	-3.89777913296175	-4.04763028842131	-6.62774848347872	-6.67270902101714	-7.46703749616412	-7.98807628774865	2007	RR	1
	-20.9826005914321	-5.19589126072331	-4.57264015407	1.78993786898019	-0.490050853695689	1.92352127818874	4.7209997823635	-7.62407602873177	-2.54793176977619	-7.67260086796392	0.768923259665767	-0.309359421384307	-6.14057899497719	-1.16362753953776	-3.42649174347327	-3.42249674713516	-10.2522641090587	-4.95122443096	-7.46703749616412	-7.98807628774865	2012	HC	1
	-20.9826005914321	-5.22847311761342	-5.49761230207195	-1.27578631324264	-4.53951952995999	-0.0188371329636127	1.79119565475085	-7.01339003470123	-4.32192809488736	-3.26603376156665	-1.057629125262	-2.49005085369569	-7.71896310267651	-1.9302256495617	-5.08459547101586	-6.02954691696221	-7.29352213926425	-5.0952086264254	-2.96367815798685	-7.98807628774865	2010	HC	1
	-20.9826005914321	-10.0155695778561	-8.17860651162517	1.04334450487717	-0.650634722405787	1.90192573322577	3.60735442061241	-6.52874572227342	-2.78587519464715	-4.64760132928692	0.0910542950712207	-1.21759143507263	-10.4975772319168	-1.60166618461988	-4.83283579437588	-6.88337717836255	-4.18671511379359	-5.25209655201252	-7.46703749616412	-7.98807628774865	2007	RR	0
	-20.9826005914321	-6.60829231372213	-5.41006393906471	-1.08008791132269	-3.38082178394093	1.77864744266611	2.30097905298891	-7.68377372196626	-3.35107444054688	-7.67260086796392	-0.8575289158109	-1.97709959788992	-10.4975772319168	-2.45688812351506	-5.49755569008183	-5.86029560644336	-5.53314184301699	-5.65309900121334	-7.46703749616412	-7.98807628774865	2009	HC	1
	-20.9826005914321	-4.00140576503068	-5.47815165254924	0.866314561377047	-2.92139016530363	1.31964311236133	2.68008142863553	-7.88815955371676	-3.05889368905357	-4.65642544583941	-0.916243696474536	-1.83135796444116	-10.4975772319168	-2.0822916830879	-4.95973060594254	-4.10249648182429	-10.2522641090587	-5.10390725880189	-2.85418309297991	-3.74275735231276	2009	HC	1
	-7.57123828825475	-4.83764123433344	-5.65051296840016	3.51513210887124	-0.771027430239839	1.0925467597172	3.448737003055	-9.32675066305726	-5.38082178394093	-7.67260086796392	0.944946300563266	-1.19099722506091	-10.4975772319168	-1.08944874538152	-4.28173932406706	-4.01281446048212	-10.2522641090587	-5.12864599855128	-7.46703749616412	-4.94951003779765	2013	HC	0
	-7.29315838258803	-5.89078494847294	-5.58053115476651	-4.41119543298445	-8.64385618977473	-3.56063001181248	-2.97310843243843	-9.32675066305726	-6.265344566521	-7.67260086796392	0.387042425786099	-6.57346686188333	-10.4975772319168	-8.7970719771906	-4.60792895890918	-9.92014491384622	-10.2522641090587	-11.8598756085184	-7.46703749616412	-7.98807628774865	2012	HC	0
	-20.9826005914321	-16.5185309142739	-14.1066397800918	0.14535138557262	-1.49410907027004	-0.330105551984855	3.17331659294703	-7.9937306451393	-3.75633091903314	-4.78222961857886	-0.90343262662658	-2.05889368905357	-10.4975772319168	-2.26959070245506	-5.2104362088412	-5.94194966376206	-10.2522641090587	-5.33060789963141	-7.46703749616412	-7.98807628774865	2010	PP	0
	-9.2065787783428	-16.5185309142739	-4.78975311693672	-0.270555993166337	-2.41119543298445	1.56954796452052	2.41405531772222	-7.31856946705261	-3.42662547355406	-6.22856976089861	-0.508177334562152	-1.44222232860507	-10.4975772319168	-1.88631966670615	-4.71448033900016	-6.72237948844712	-4.87978866810113	-5.56115993523831	-7.46703749616412	-7.98807628774865	2010	HC	1
	-20.9826005914321	-16.5185309142739	-5.7169137405814	1.10299399332333	-0.61705613043101	1.27148976463358	4.61411717868991	-9.32675066305726	-5.01158797427521	-7.67260086796392	-0.354316637249328	-1.27229732716276	-10.4975772319168	-1.01946354454917	-4.64092476434236	-5.31822334055821	-6.24298893779502	-4.99382878801328	0.296970600108424	-3.36817752139544	2013	RR	0
	-7.06034033438363	-8.46930078463495	-5.62203422637436	-0.128156351490682	-2.96578428466209	1.24374036345015	1.62279153402697	-7.43117752734978	-2.19099722506091	-6.53728639246317	-0.94733299657309	-1.75146516386132	-6.10853507716813	-4.02335847847142	-5.71111179041684	-9.92014491384622	-4.50734283759585	-6.81943943174883	-7.46703749616412	-7.98807628774865	2010	HC	1
	-7.40012328339795	-6.89593138016296	-4.85729538026655	-0.136061549576028	-3.0350469470992	0.988776656444681	2.09820363729621	-9.32675066305726	-4.57346686188333	-7.67260086796392	-1.24503776376862	-2.48196850739783	-10.4975772319168	-2.59125853549809	-5.03919566449685	-4.29485010189251	-5.30410609526681	-6.32045729592567	-5.59834996269627	-7.98807628774865	2008	PP	1
	-20.9826005914321	-6.44579353274828	-5.31530571927293	0.379620962055708	-2.30044836747691	1.62387995277628	3.70962326762946	-9.32675066305726	-4.96578428466209	-7.67260086796392	0.125077478277038	-1.35845397091248	-10.4975772319168	-1.52537964414416	-5.13439955865647	-5.36241021454868	-10.2522641090587	-5.21780290269167	-5.43657833208146	-7.98807628774865	2009	HC	1
	-20.9826005914321	-5.70168416423291	-5.49618450775654	1.3595211704276	-1.74178261046398	1.74288732748985	2.95827118858874	-9.32675066305726	-5.96578428466209	-7.67260086796392	-0.301577978355711	-1.70839644196944	-10.4975772319168	-1.86176737554916	-5.3141839282145	-5.49240387815018	-7.95220567632998	-5.41100703545293	-7.46703749616412	-4.97854833647914	2015	RR	0
	-8.06317727114738	-6.65767862039754	-4.44819782462435	0.947105051567875	-1.98850436116217	1.6364635939154	3.49901875269831	-9.32675066305726	-3.8160371651574	-7.67260086796392	-0.470259196069502	-1.72737954533701	-6.7924136737225	-1.69251025687267	-4.90097561274972	-4.43258698265269	-4.21026199725777	-4.4254585416145	1.84105389983064	-3.46175071816582	2006	RR	1
	-7.38229375532953	-6.40246501256293	-5.94945180313112	1.1609201881811	-1.71311885221184	2.53481950592588	3.3502031251352	-7.8983539880989	-4.10780328953452	-4.86603443248015	-0.426473982403329	-1.36587144247496	-10.4975772319168	-1.3214267985764	-4.23420574123301	-3.75216987631465	-5.12248170276255	-4.93639947130342	-7.46703749616412	-7.98807628774865	2011	RR	0
	-9.58305852701613	-4.59667701536746	-5.8888059025752	-4.41119543298445	-0.899695094204314	2.05986687358361	4.46690002133213	-6.6106147521798	-1.28982725172034	-7.67260086796392	-0.0882466556772982	-6.57346686188333	-5.18786469214406	-1.37561376780978	-3.5226978364253	-3.10449225132314	-10.2522641090587	-5.54552105895576	-7.46703749616412	-4.09657154213434	2006	RR	1
	-20.9826005914321	-5.1206027130462	-3.78766299907654	0.295135249000818	-2.23107466443625	2.27740266187941	3.951860115099	-5.4398678982052	-3.02326977932285	-3.00213565858216	0.0880660717702619	-0.793356776016605	-10.4975772319168	-1.2823018190907	-3.9627542700818	-3.83210281323053	-5.22594455983673	-4.71497270920117	-1.61903898982542	-0.899247446402658	2009	HC	1
	-20.9826005914321	-6.63988774352539	-5.66756257093901	0.637842060324105	-2.35107444054688	1.38737796369297	3.40776280849914	-7.27263674685231	-4.53951952995999	-7.67260086796392	0.819636641776504	-1.87832144341175	-10.4975772319168	-1.64661740766686	-4.85850321395067	-4.20268484096189	-7.29039723867161	-4.56805164563087	0.64513611087934	-3.60446394248789	2012	RR	1
	-7.85670197027763	-16.5185309142739	-4.43037753054941	0.331131922217202	-1.51457317282976	2.02400649526586	3.98465347732419	-6.6924972740538	-3.18442457113743	-5.98190301204604	-0.0238196593862638	-0.902389203373578	-10.4975772319168	-1.14721418880424	-3.91944519390478	-5.18598536191131	-4.31140115289413	-5.40191279467968	-7.46703749616412	-7.98807628774865	2011	HC	1
	-7.27533580802373	-4.12184608541851	-5.31147059083738	0.868686765322135	-2.82623293226329	1.75746194945893	2.47897597266883	-9.32675066305726	-4.608232280044	-5.17083110271663	0.600117055802226	-1.10469737866669	-9.24963835883524	-2.83250715639383	-5.03645347970525	-9.92014491384622	-5.3570080636237	-5.59061567705574	-7.46703749616412	-7.98807628774865	2007	RR	1
	-20.9826005914321	-16.5185309142739	-14.1066397800918	0.58880456701555	-1.8059129478837	1.19163038692735	3.41602054489541	-7.55138881297866	-3.53951952995999	-4.63367389286451	0.127459582799553	-1.30044836747691	-10.4975772319168	-1.55936773633651	-5.20655605154994	-4.60597215181866	-10.2522641090587	-5.33830514703632	-7.46703749616412	-7.98807628774865	2010	RR	0
	-6.82200267381996	-4.93302712674819	-3.46536424504744	1.16414264884831	-1.49410907027004	2.39272997594196	4.40570373191248	-5.70865284234275	-1.51870105845243	-2.5484296646784	0.862544555979616	0.38404980679516	-6.1257321060828	0.333356068595992	-2.8952616639179	-2.39632878354922	-4.60292809392558	-5.38899987338728	-3.27731492634934	-3.56142341577665	2007	HC	1
	-20.9826005914321	-5.25429698383775	-4.67682170191714	-0.158429362604483	-3.608232280044	1.59933110928348	0.903821976806188	-9.32675066305726	-4.32192809488736	-7.67260086796392	-1.07171032104093	-2.50635266602479	-10.4975772319168	-2.38542675412684	-5.18598462665355	-4.59742628214801	-6.31145876303289	-5.27850771226643	-7.46703749616412	-7.98807628774865	2010	RR	1
	-7.37679583420954	-3.6747784862678	-5.86280627445046	0.61541629726287	-2.93236128312464	1.3533390822348	3.71138654737289	-7.05311959626933	-4.13289427049735	-3.2369985200498	-0.226586228610616	-1.43050890804128	-5.97611759875923	-1.18315251768896	-4.1463644305837	-3.39125510390429	-7.3809095627103	-4.46499245922749	-0.750742697870577	-1.70571268400006	2008	HC	1
	-20.9826005914321	-5.33246617671595	-4.79486786176211	-0.0115879742752118	-3.68038206579984	0.583064557062957	1.89647185700419	-7.65269260790657	-5.265344566521	-7.67260086796392	-0.373730074549983	-1.36959452851768	-10.4975772319168	-0.797392640671862	-3.84746029841595	-3.34654371225176	-5.27383682544106	-5.04985324452888	-0.161902419383635	-7.98807628774865	2013	HC	1
	-20.9826005914321	-2.97353747439787	-3.10998930739638	1.77820857639809	-1.65290132937773	2.35050956962733	3.46348131116503	-8.14853191528135	-4.87832144341175	-7.67260086796392	-0.563655074550983	-2.05889368905357	-10.4975772319168	-2.69769603680994	-5.37275584402675	-5.14745826820385	-5.25455760401673	-4.7386190234128	-7.46703749616412	-7.98807628774865	2008	HC	0
	-20.9826005914321	-16.5185309142739	-6.32434369681641	0.475084882948783	-1.85725982788392	1.38078886094128	3.66595406669271	-6.89186101326297	-3.89969509420431	-3.02420599384431	-0.089649062083293	-1.59946207041627	-10.4975772319168	-1.86617479810882	-4.91783768736081	-4.71541836252572	-10.2522641090587	-4.06804689267943	-1.09413839821102	-2.74414588459543	2007	PP	0
	-20.9826005914321	-16.5185309142739	-4.34265039824308	0.242450073677701	-2.19099722506091	1.47254352288045	3.35204340601495	-6.95974160009508	-3.36587144247496	-6.03778318135562	-0.405827143541423	-1.60384051092685	-10.4975772319168	-1.25394613176545	-3.98664244845669	-2.97636956310079	-7.1380406877626	-6.00827832181549	-7.46703749616412	-7.98807628774865	2008	RR	1
	-20.9826005914321	-16.5185309142739	-5.41837260561531	-0.691988685447822	-3.83650126771712	0.427071370126979	2.18388635600859	-6.47137645238804	-4.10780328953452	-4.72306472343555	-0.781451623289098	-2.05889368905357	-10.4975772319168	-2.40399302126012	-4.86092692269117	-3.68135688007354	-6.00187778370637	-5.40934046072796	-3.34829883492258	-7.98807628774865	2008	RR	1
	-6.54997386959222	-9.7683298832051	-6.09088260560767	0.101650076094435	-2.05289494843213	0.82139756648949	3.91041642859009	-7.11459916555214	-4.41119543298445	-6.23872260943544	-0.526300156894173	-1.09850554495243	-6.55647862530339	-1.47194396679035	-4.64064839162456	-5.47583905092974	-6.36977269649226	-6.22069854568013	-7.46703749616412	-7.98807628774865	2011	RR	1
	-8.0708663327672	-16.5185309142739	-6.03111490610525	0.190298791626595	-2.58207999218803	0.742869848458001	2.67959475027378	-7.06123629377168	-3.83650126771712	-5.50260301995711	-1.38452330523872	-2.65290132937773	-10.4975772319168	-2.80650926735506	-5.68687635923778	-4.96816154942486	-10.2522641090587	-7.00415428925044	-7.46703749616412	-7.98807628774865	2006	RR	1
	-20.9826005914321	-16.5185309142739	-14.1066397800918	-4.41119543298445	-8.64385618977473	-3.56063001181248	-2.97310843243843	-9.32675066305726	-8.64385618977473	-7.67260086796392	-6.29408293705032	-6.57346686188333	-10.4975772319168	-8.7970719771906	-9.90825845709478	-9.92014491384622	-10.2522641090587	-11.8598756085184	-7.46703749616412	-7.98807628774865	2006	RR	1
	-20.9826005914321	-16.5185309142739	-14.1066397800918	3.21412480535285	-1.59509687785487	1.48032057373913	3.09067348247672	-7.01055334242677	-3.62593428177746	-5.3650656323053	-0.161360222650024	-1.08008791132269	-6.7509409691112	-1.33170021653627	-4.18229203483392	-3.85591642630383	-5.0106622149896	-4.86698510252653	-7.46703749616412	-7.98807628774865	2007	HC	1
	-20.9826005914321	-16.5185309142739	-6.61169265595637	-1.45403163089471	-3.59074485331516	0.0187868937687492	2.2951168368847	-9.32675066305726	-6.265344566521	-7.67260086796392	-1.47406622977828	-2.49005085369569	-10.4975772319168	-2.378571222794	-5.50102722407957	-6.9542383742167	-10.2522641090587	-6.95337222447423	-7.46703749616412	-7.98807628774865	2014	HC	1
	-20.9826005914321	-5.90161352407332	-1.35772412377533	0.314986485468515	-2.87832144341175	1.87579105659868	1.87342584474287	-9.32675066305726	-2.48196850739783	-4.91633843351849	-0.289344137721408	-1.88896868761126	-10.4975772319168	-1.73030550612966	-4.52382683465505	-3.98146269618701	-4.2866194126205	-7.13743745213835	-7.46703749616412	-7.98807628774865	2010	RR	1
	-8.72828844441862	-6.29455130001983	-9.42399526039003	-0.365871442474959	-3.7178567712185	0.220364586575058	2.26694125076274	-9.32675066305726	-4.35107444054688	-3.83816072199765	-1.102573024914	-2.20423305221761	-10.4975772319168	-2.09302859726579	-5.7586505308785	-6.46648063397353	-5.24700444142558	-5.30142063084947	-3.33050920773856	-3.6741501919723	2013	RR	1
	-20.9826005914321	-5.98609361309199	-14.1066397800918	0.271425676092934	-3.19759995988516	0.108500689666113	2.45731517125985	-7.68868956102694	-5.7178567712185	-7.67260086796392	-1.05698316962249	-2.13923579737117	-10.4975772319168	-2.19561762997029	-5.31724066900946	-5.05580573349047	-4.87389106121028	-7.28170952336192	-7.46703749616412	-7.98807628774865	2010	HC	1
	-7.04161687474399	-7.32931771535562	-4.79993028945751	0.272620454662992	-2.41119543298445	0.777465589805916	3.198133223359	-7.28906562742134	-5.01158797427521	-7.67260086796392	-0.703047667448605	-1.11716134423275	-10.4975772319168	-1.51252921373098	-5.00745021426982	-7.27195948336292	-10.2522641090587	-6.22393097738119	-1.33529212768274	-3.94961110081389	2013	HC	1
	-20.9826005914321	-16.5185309142739	-14.1066397800918	-0.209227962138	-2.51457317282976	0.227098165768524	2.60979815209056	-8.18749940048286	-2.88896868761126	-4.72596965002125	-0.935665897950679	-1.86775220170156	-10.4975772319168	-2.64937860727716	-4.75599481024376	-4.07663859824426	-5.16658028207155	-5.83789203635905	-7.46703749616412	-7.98807628774865	2008	HC	0
	-9.38490988957978	-6.47425673181498	-5.78651027903676	0.442545456105304	-2.05889368905357	3.40844606005903	3.67015153153709	-7.01746723698511	-4.79585928321977	-7.67260086796392	0.751857985613032	-0.99136969485656	-10.4975772319168	-1.35424665430461	-4.40707102097219	-4.15293338660434	-4.942559828392	-3.53326825697608	0.668438895422864	-2.31990634156014	2008	RR	1
	-20.9826005914321	-6.96148436975108	-4.3356268135055	-0.156820109742826	-3.01158797427521	3.14291062629879	2.84818138800382	-9.32675066305726	-5.7178567712185	-7.67260086796392	0.628587704021551	-0.220950447162541	-10.4975772319168	-0.934733732130298	-3.42453961960451	-2.77384920426427	-4.66815268122995	-5.21997009744133	-4.12901136140595	-3.5450397130251	2012	HC	1
	-20.9826005914321	-16.5185309142739	-14.1066397800918	-4.41119543298445	-8.64385618977473	-3.56063001181248	-2.97310843243843	-9.32675066305726	-8.64385618977473	-7.67260086796392	-6.29408293705032	-6.57346686188333	-10.4975772319168	-8.7970719771906	-9.90825845709478	-5.0946044877096	-10.2522641090587	-6.04344464800844	-7.46703749616412	-7.98807628774865	2009	RR	0
	-5.33825049788576	-4.98079672109425	-4.98312841508733	2.27709208250431	-1.63039392996816	1.14958553186235	3.05306946710374	-9.32675066305726	-5.01158797427521	-7.67260086796392	-0.564650865303964	-1.68501351453148	-10.4975772319168	-2.29377692511399	-5.47955788503957	-9.92014491384622	-5.93167751376624	-5.75695421993313	-3.36711902056603	-7.98807628774865	2015	HC	0
	-7.10922724507143	-6.4553392137439	-5.23407263812576	0.242450073677701	-2.46593839757888	1.42117102645716	2.86651557996165	-7.56296232995555	-3.44222232860507	-7.67260086796392	0.220364656083324	-1.02620507034739	-8.98807461099829	-0.931293071168669	-3.86837829869569	-3.1544641978316	-4.80560729339792	-5.03009942798795	-7.46703749616412	-7.98807628774865	2011	RR	1
	-20.9826005914321	-16.5185309142739	-3.97972244921022	-4.41119543298445	-8.64385618977473	1.58615381043908	2.13132039035322	-7.82215565541653	-3.7178567712185	-7.67260086796392	-6.29408293705032	-6.57346686188333	-10.4975772319168	-8.7970719771906	-5.2104362088412	-9.92014491384622	-10.2522641090587	-4.72149029051713	-7.46703749616412	-7.98807628774865	2011	RR	1
	-6.01317755666277	-5.01559812568432	-5.21039724291668	1.18014786115843	-1.56064282152574	2.087633070919	3.12379184316564	-9.32675066305726	-2.608232280044	-7.67260086796392	-0.0713608134151037	-1.8008773579864	-6.46607766235565	-3.26616456935532	-5.68687635923778	-9.92014491384622	-5.68857464551083	-4.97828177430481	-7.46703749616412	-7.98807628774865	2009	HC	0
	-20.9826005914321	-16.5185309142739	-7.57557229391932	0.347098670622268	-2.29335894269059	0.0545033069427562	3.5124492947597	-9.32675066305726	-4.79585928321977	-6.03641143917904	0.197506340982745	-1.21089678249862	-10.4975772319168	-1.68065534829507	-4.55936945413662	-5.38399234158745	-5.96394429590753	-5.41680194356709	-4.04462638887326	-7.98807628774865	2012	HC	1
	-20.9826005914321	-16.5185309142739	-4.84493067812225	-0.367731784500487	-2.59946207041627	1.58737841729978	3.44559642459496	-9.32675066305726	-2.04692104738749	-4.15735598107693	-0.388943837758003	-1.84684321193858	-6.02103822023242	-3.3601102770097	-6.11076345117834	-9.92014491384622	-3.60543039655557	-7.28400446303217	-7.46703749616412	-5.33423957595919	2007	HC	1
	-3.23754486432476	0.281081382030446	-4.33302525281901	4.90072192756412	-1.09234017214671	1.08482420428894	2.62917093007224	-7.06873339032331	-6.15842936260448	-7.67260086796392	-2.3985730293528	-1.88896868761126	-10.4975772319168	-1.65973983018645	-4.53653530038008	-6.11076484698698	-4.12941445659479	-5.03272215617726	-7.46703749616412	-3.60795601280326	2014	HC	1
	-5.76565840227451	-5.94226525849831	-5.08958004012543	0.861558419572029	-1.86249647625006	1.31558244011519	3.43189250189995	-9.32675066305726	-4.79585928321977	-7.67260086796392	-0.547156528049804	-2.21759143507263	-10.4975772319168	-2.59607241715112	-6.01435697435256	-6.74727448063774	-6.80265969614384	-6.00729235219603	-7.46703749616412	-7.98807628774865	2012	HC	0
	-7.91543999454542	-5.71789857789706	-4.89797685575822	0.888304895208487	-1.69899774396719	1.30712438001522	3.43685246420122	-9.32675066305726	-3.96578428466209	-7.67260086796392	-0.780162831046836	-1.99424073071132	-10.4975772319168	-2.48690374268124	-5.0111868212153	-6.91850242108761	-5.22594456638251	-6.13727049538454	-7.46703749616412	-7.98807628774865	2010	RR	1
	-20.9826005914321	-16.5185309142739	-5.04848488107188	-0.722610301189136	-3.12029423371771	0.894915915605269	2.78382521722313	-7.15795433567872	-2.58207999218803	-7.67260086796392	-0.848144273394121	-1.70368943929191	-10.4975772319168	-1.87863491887569	-4.66520592648023	-9.92014491384622	-4.98077721661417	-11.8598756085184	-7.46703749616412	-7.98807628774865	2009	RR	0
	-20.9826005914321	-5.57387385452008	-3.8199141683066	1.56608449051547	-1.58640591759082	1.71809984725475	3.41832707303389	-7.61365522444211	-4.50635266602479	-3.49947553843144	-0.0296153553158213	-1.72737954533701	-10.4975772319168	-2.54466091699311	-5.4758381520652	-6.46648063397353	-6.74180814062049	-4.13324666015651	-4.56600967571015	-4.27122358113814	2007	RR	0
	-20.9826005914321	-4.81980884863954	-3.94552915582751	1.28806320032532	-0.957355662591506	1.81767114355091	4.23723510143937	-6.17559666561888	-3.01158797427521	-5.79074264980264	-0.359370794546712	-1.66657626627481	-10.4975772319168	-2.04396584190708	-5.00745021426982	-9.92014491384622	-4.83754992329135	-5.28443802447841	-7.46703749616412	-7.98807628774865	2007	HC	1
	-20.9826005914321	-6.76132488755042	-7.91400774712747	-0.63710935733414	-3.33642766458248	1.21910838907402	0.978207423848485	-9.32675066305726	-4.7178567712185	-5.17183518398719	-0.971719269841083	-2.96578428466209	-10.4975772319168	-3.54982069213212	-6.3253624465467	-9.92014491384622	-10.2522641090587	-7.27492070443923	-7.46703749616412	-7.98807628774865	2011	RR	1
	-20.9826005914321	-16.5185309142739	-14.1066397800918	1.41088377719558	-0.586405917590825	1.87424898743554	4.06504984835237	-6.15638457669168	-4.64385618977472	-7.67260086796392	-0.314863912829168	-1.40736357139342	-10.4975772319168	-2.57089507840621	-5.56788831713717	-6.37311425255872	-6.54837183291379	-4.38861229431095	0.343236208988413	-1.7220904723186	2008	PP	0
	-20.9826005914321	-10.5284800775547	-8.26616260218697	0.471967787661516	-0.800877357986399	1.98262565911688	3.40254532809867	-7.32804193690269	-4.13289427049735	-6.09768719743276	-1.26942817409096	-1.8211260418302	-6.57717599793583	-1.87040720654103	-4.83283579437588	-4.04763028842131	-4.87961215383817	-4.93996607877883	-1.29894671385101	-4.2557912230698	2012	RR	0
	-6.37198572864735	-5.6036334479229	-3.57235777032051	1.06557231159362	-1.97709959788992	2.19346518653799	3.49275255873569	-9.32675066305726	-2.72737954533701	-4.58958020134072	0.129633437034412	-1.8211260418302	-10.4975772319168	-1.73991108129034	-4.6630894726594	-4.3420271680018	-5.2161276695818	-5.68654211490987	-7.46703749616412	-7.98807628774865	2007	RR	1
	-7.70332721212167	-16.5185309142739	-5.22627456740933	-0.569179503480228	-3.1456053222469	0.359652731919467	2.07097441271574	-7.27762482482362	-3.59074485331516	-6.55698344873668	-1.3945684050685	-2.32915966411844	-10.4975772319168	-3.05294021744068	-5.78874050428838	-9.92014491384622	-5.81052195527327	-6.71114988180205	-7.46703749616412	-7.98807628774865	2009	HC	1
	-20.9826005914321	-16.5185309142739	-14.1066397800918	-4.41119543298445	-8.64385618977473	-3.56063001181248	-2.97310843243843	-9.32675066305726	-8.64385618977473	-7.67260086796392	-6.29408293705032	-6.57346686188333	-10.4975772319168	-8.7970719771906	-9.90825845709478	-9.92014491384622	-10.2522641090587	-6.0114144889932	-7.46703749616412	-7.98807628774865	2009	HC	0
	-4.67493333243825	-3.78960110799907	-3.94584773577459	1.36457243229586	-2.08314123530025	1.50969660444628	3.0492402679368	-9.32675066305726	-4.7178567712185	-7.67260086796392	-0.0983214018984914	-0.965784284662087	-10.4975772319168	-0.50647377347069	-4.00202308369015	-4.15978731991173	-6.34370581472933	-5.96488819854543	-7.46703749616412	-7.98807628774865	2012	HC	1
	-20.9826005914321	-5.27294223697013	-4.28766616244905	-0.79836613883035	-3.7178567712185	1.42067493131142	2.43187360132292	-7.7229832299361	-4.23786383009889	-6.15328144663092	-1.36296082027814	-2.63486740654747	-10.4975772319168	-1.9307116733284	-4.64092476434236	-4.10620524595717	-6.81105819253242	-5.2943400825617	-3.41817572090762	-2.67071407304363	2010	HC	1
	-20.9826005914321	-1.76887123629063	-2.90703885588211	4.70121634485929	0.381837083906047	1.68127698802071	4.25744092157846	-9.32675066305726	-6.265344566521	-7.67260086796392	-1.10519376717558	-1.06190243892591	-10.4975772319168	-2.09852890629767	-4.47107946018152	-5.2394835517124	-6.64371331049862	-11.8598756085184	-7.46703749616412	-7.98807628774865	2013	RR	1
	-20.9826005914321	-5.82531601117036	-5.93044148414278	-0.0101343771337132	-2.43440282414578	0.9855856808621	2.07371867735109	-9.32675066305726	-5.96578428466209	-7.67260086796392	-2.07585859818175	-2.75633091903314	-6.53502835998833	-3.32921448757164	-6.49472197601795	-9.92014491384622	-10.2522641090587	-11.8598756085184	-7.46703749616412	-7.98807628774865	2012	RR	1
	-6.66290567406447	-5.85895725808954	-3.20079094017297	0.621993231666123	-1.10469737866669	2.3994765583762	2.85074015721981	-4.66700338968004	-1.93236128312464	-3.74926567003572	-0.751600095287712	-1.78587519464715	-10.4975772319168	-2.52702387236848	-5.05461820788963	-9.92014491384622	-5.62639650626182	-3.64612049027951	1.79890727303258	-1.59477867447272	2010	RR	1
	-20.9826005914321	-3.88626202159133	-3.92126884070906	1.44042072075677	-1.21759143507263	2.03544849022141	3.44886912694967	-3.90924917921878	-0.246395463720005	-3.90881824044284	0.00282309184931121	-1.94897599697553	-10.4975772319168	-2.61757926860157	-5.68687635923778	-7.65913881616077	-5.09077787956082	-4.8427779294295	-7.46703749616412	-7.98807628774865	2008	HC	0
	-20.9826005914321	-16.5185309142739	-5.72431074173643	1.88401173758352	-0.943416471633633	1.51607416715674	3.63246641538489	-6.52604954887972	-2.40354186044101	-7.67260086796392	-0.545061097030351	-1.46593839757888	-6.40788595205978	-1.27056915325036	-4.408464940206	-4.73811000893626	-2.90134620523677	-5.67185884338754	-7.46703749616412	-3.94857637566889	2007	RR	1
	-20.9826005914321	-5.62918436359242	-2.93502414661031	0.228972569760161	-2.68965987938785	2.02716946978215	3.72070756925409	-7.04391772889615	-3.21089678249862	-2.80614758264891	0.0671179536876587	-0.63710935733414	-10.4975772319168	-0.825877385004626	-3.45585798142117	-3.1176153169281	-2.89943877811869	-5.60152479705489	-7.46703749616412	-4.752462473915	2007	RR	1
	-9.00564897709157	-16.5185309142739	-14.1066397800918	-4.41119543298445	-3.22431729826094	-0.651816807760662	1.3386712780775	-9.32675066305726	-6.96578428466209	-7.67260086796392	-6.29408293705032	-6.57346686188333	-10.4975772319168	-3.71049666690728	-6.05806476230684	-9.92014491384622	-10.2522641090587	-6.51003202927612	-7.46703749616412	-7.98807628774865	2015	HC	0
	-20.9826005914321	-3.61730066327335	-3.20553961564846	0.49364733397521	-2.8160371651574	1.57051502206322	2.83570934383095	-7.07541592999303	-4.08314123530025	-7.67260086796392	-0.219951649313272	-1.47393118833241	-10.4975772319168	-1.84011382294982	-4.67737555387909	-4.10620524595717	-4.44312470134269	-5.62066110186173	-5.10019783289701	-7.98807628774865	2008	RR	1
	-20.9826005914321	-9.51775128431167	-6.72907569852168	-0.50635266602479	-3.21089678249862	0.26557732273417	2.25268924343874	-6.28997143148546	-3.265344566521	-5.08314152101064	-1.26365393960655	-1.76611193982572	-6.65892551971606	-1.60605132970153	-4.20851995109217	-3.95522227619015	-6.49658454401693	-6.01844167190973	-7.46703749616412	-3.83523353105784	2012	RR	1
	-6.2454247267962	-16.5185309142739	-5.21191680316053	0.993493221058416	-1.44614803181887	1.85499361696587	3.50128106043426	-9.32675066305726	-5.38082178394093	-7.67260086796392	-0.195395199635755	-1.49005085369569	-10.4975772319168	-2.04132267172216	-5.13733457443293	-6.97531693793145	-5.04659990237387	-5.24851595870145	-3.3728970296196	-7.98807628774865	2011	RR	0
	-20.9826005914321	-2.6752451230945	-2.8278096403807	1.09828479572342	-4.41119543298445	0.473036635641722	1.16479664144405	-7.72492662867528	-4.608232280044	-5.06372418858552	-0.831973237146498	-6.57346686188333	-9.10123569811626	-3.40525077883832	-5.7586505308785	-9.92014491384622	-6.59917130559177	-6.84357989659592	-7.46703749616412	-7.98807628774865	2008	RR	1
	-20.9826005914321	-4.37660545262517	-5.15725454849193	2.48336436071335	-2.21089678249862	1.78702616494875	2.34965291172218	-7.58238344601591	-5.15842936260448	-4.61369735705658	-0.333231463709051	-2.59074485331516	-10.4975772319168	-1.15718001456353	-4.77713495334784	-3.42185156030191	-10.2522641090587	-5.69468794398874	-3.27320764123954	-7.98807628774865	2010	RR	1
	-12.1828666405501	-16.5185309142739	-9.75779202393274	0.166072675946706	-2.11403524324603	0.372370760746919	3.22035824164156	-9.32675066305726	-5.7178567712185	-7.67260086796392	-0.969745940752045	-6.57346686188333	-10.4975772319168	-3.03045755617142	-5.71720231579057	-6.91850242108761	-10.2522641090587	-5.14929675228342	-7.46703749616412	-7.98807628774865	2009	HC	1
	-20.9826005914321	-4.01596463413652	-4.88775782145732	1.04753838876336	-2.30044836747691	1.63714720429382	3.02445428260503	-7.06616620362571	-4.01158797427521	-7.67260086796392	-0.329874995308345	-1.31832585820717	-10.4975772319168	-1.59100167154409	-4.25394752181894	-4.41281357054808	-3.91008473409164	-4.83744674881462	-3.76515060089627	-4.14354310456829	2007	RR	1
	-20.9826005914321	-16.5185309142739	-14.1066397800918	-4.41119543298445	-8.64385618977473	-3.56063001181248	-2.97310843243843	-9.32675066305726	-8.64385618977473	-7.67260086796392	-6.29408293705032	-6.57346686188333	-10.4975772319168	-8.7970719771906	-9.90825845709478	-9.92014491384622	-10.2522641090587	-11.8598756085184	-7.46703749616412	-7.98807628774865	2008	RR	1
	-20.9826005914321	-5.50103441518306	-2.50138878358712	0.380729448503549	-2.78587519464715	0.890732288065039	2.25178078410763	-9.32675066305726	-5.44222232860507	-4.73406025588375	-2.86797179797241	-2.1456053222469	-6.6347250413265	-3.02919087557081	-5.63744771011662	-9.92014491384622	-6.45156495952961	-5.59724276238052	-7.46703749616412	-7.98807628774865	2013	HC	1
	-20.9826005914321	-6.75082168284267	-8.06547735958627	1.03562390973072	-2.45798964446339	-0.815740010743614	2.49791981529952	-6.49585478546889	-3.73696559416621	-7.67260086796392	-1.84398407020964	-2.15200309344505	-6.61952180901301	-1.81351861587465	-4.67709211012852	-6.32536406621712	-5.85673956806383	-4.65712969835753	-0.551262466311241	-4.67044328698191	2010	HC	1
	-6.3244459751366	-4.60174741109208	-5.36969446125102	-4.41119543298445	-1.37706964907982	1.34282680778424	3.8074767978476	-9.32675066305726	-4.57346686188333	-7.67260086796392	0.218909297718911	-6.57346686188333	-10.4975772319168	-1.16039922878731	-3.92120173103516	-3.31808799503369	-10.2522641090587	-11.8598756085184	-7.46703749616412	-7.98807628774865	2011	HC	1
	-5.42225803945722	-5.93028690007016	-4.78733202307828	1.02005765234125	-2.22431729826094	1.37468730348479	2.48431956028989	-9.32675066305726	-4.87832144341175	-7.67260086796392	-1.09402866756318	-1.51045706435753	-10.4975772319168	-1.2775471994197	-4.13064243790446	-3.27271186533167	-6.54123058178545	-5.63390604970828	-7.46703749616412	-4.04494845589806	2012	HC	1
	-20.9826005914321	-7.5282253090109	-5.23307198137081	0.776525151421912	-1.87832144341175	0.843583133103907	3.71476854351959	-9.32675066305726	-4.15842936260448	-4.82461788688857	-6.29408293705032	-6.57346686188333	-10.4975772319168	-1.83166139870977	-5.24263980659897	-6.97531693793145	-5.65062948287886	-4.94270191530156	-3.92247316130637	-4.16015805095265	2012	RR	0
	-20.9826005914321	-5.55122328779172	-4.24642629896368	1.12895322038601	-1.72737954533701	2.37197739393933	3.93298327138694	-5.36539758033941	-2.28630418515664	-5.21307892425267	0.452931038612135	-0.756330919033137	-5.85319905599448	-0.834079303650687	-3.25963478986063	-2.38121772280353	-5.55525528549924	-5.47364357567198	-7.46703749616412	-7.98807628774865	2009	HC	1
	-20.9826005914321	-5.43318361815347	-5.48237798552894	0.271425676092934	-2.2584251525812	1.95532900893354	3.08744938898987	-6.89779111257245	-4.79585928321977	-7.67260086796392	-0.59840515383283	-2.38082178394093	-10.4975772319168	-2.38730582092968	-5.43380671654786	-5.09720912314973	-6.8937699896227	-5.30519742561351	-7.46703749616412	-7.98807628774865	2010	RR	1
	-20.9826005914321	-5.41028498756901	-3.96973580106115	0.894526770257395	-1.90508835297453	1.37746640279873	3.70782333184312	-4.64635188077772	-1.92686529536978	-6.52982033445643	-0.272808243232836	-0.643856189774725	-5.25912475736627	-0.589667104333194	-3.58919803607902	-3.13961380756811	-6.35378727727245	-11.8598756085184	-7.46703749616412	-7.98807628774865	2008	HC	1
	-20.9826005914321	-6.08764956089356	-3.63248749844422	1.4931349223055	-2.02914634565952	1.95234980535805	3.53803160929104	-7.6477625047758	-3.22431729826094	-2.92800890905612	-0.258004616786777	-1.36959452851768	-10.4975772319168	-1.57287010030663	-4.60350528333578	-4.05376346079547	-4.98172460550146	-4.64909611280002	-1.36525032122478	-3.96689890399768	2009	HC	1
	-20.9826005914321	-5.84656492875393	-7.17897133899898	1.23695175858808	-3.04692104738749	1.5255896175791	2.7322519919224	-9.32675066305726	-4.83650126771712	-7.67260086796392	-1.09120724934818	-1.86775220170156	-10.4975772319168	-1.5389366437563	-4.60350528333578	-3.47050900994991	-6.59642978281214	-4.65552331811405	-1.27633927530967	-4.983657362767	2010	SP	1
	-20.9826005914321	-7.13886898880763	-5.53068551160951	-1.15200309344505	-3.66200353648498	1.43244826125513	2.82046915607778	-7.61284012551552	-4.57346686188333	-7.67260086796392	-0.501039373470555	-1.74661576419993	-10.4975772319168	-1.21712510727111	-4.18089934130052	-3.50285280512555	-4.84198993876663	-4.41778401789246	-0.50370493808801	-3.17361329479733	2009	HC	1
	-7.6552302807509	-6.52988496859402	-5.0480887832983	-0.364013496254377	-3.30757280191029	1.32942672620664	2.51702773121394	-9.32675066305726	-6.38082178394093	-7.67260086796392	0.433981062004325	-1.82623293226329	-10.4975772319168	-2.51962626726404	-6.01435697435256	-6.60005689815077	-10.2522641090587	-6.90112057799443	-7.46703749616412	-7.98807628774865	2014	RR	1
	-20.9826005914321	-16.5185309142739	-11.3348889423337	0.359521170427595	-1.28630418515664	1.21045572252173	3.66743090670047	-7.45858891262286	-3.08314123530025	-6.2847852936192	-0.156616008234873	-1.42662547355406	-10.4975772319168	-1.74516533598495	-5.05498644396024	-5.00859952708499	-10.2522641090587	-4.20495370211224	-5.82657504502634	-7.98807628774865	2011	PP	0
	-20.9826005914321	-5.5515513751684	-14.1066397800918	-4.41119543298445	-8.64385618977473	-3.56063001181248	-2.97310843243843	-9.32675066305726	-0.488026018218199	-7.67260086796392	-6.29408293705032	-6.57346686188333	-10.4975772319168	-8.7970719771906	-9.90825845709478	-9.92014491384622	-10.2522641090587	-4.64214429401861	-7.46703749616412	-7.98807628774865	2006	PP	1
	-20.9826005914321	-16.5185309142739	-7.6460481394046	0.558757430373762	-1.34373246520571	0.87979750308872	3.27972439956057	-9.32675066305726	-5.50635266602479	-7.67260086796392	-0.835446614891737	-1.38082178394093	-10.4975772319168	-1.49615785489518	-4.50343619133707	-5.83895469764563	-6.51829678317499	-11.8598756085184	-1.16309273239393	-7.98807628774865	2013	PP	0
	-20.9826005914321	-4.47512691585941	-4.51019928887594	0.992768430768924	-2.38082178394093	1.35191181174182	3.1009371447541	-9.32675066305726	-3.38082178394093	-7.67260086796392	-0.501690601032441	-1.65744525452268	-10.4975772319168	-1.27599275915922	-4.90347179793154	-3.52371472968086	-5.78940039741656	-4.51413268223733	-1.51971187774342	-7.98807628774865	2013	HC	1
	-20.9826005914321	-16.5185309142739	-14.1066397800918	-0.373327247394007	-2.36587144247496	0.824139146669766	2.78496095340723	-9.32675066305726	-3.29335894269059	-4.72510342199489	-1.27437844270645	-6.57346686188333	-10.4975772319168	-4.62990394352621	-6.64261297818936	-9.92014491384622	-3.99852450698193	-5.88799533580728	-7.46703749616412	-7.98807628774865	2007	HC	1
	-3.85522443713215	-2.65459425679461	-4.51392714276436	1.20476675065461	-1.85725982788392	1.81480346412982	3.40199950931632	-6.93724388846885	-5.21089678249862	-7.67260086796392	-1.95398217723356	-1.43050890804128	-6.54273883441062	-2.46995947875598	-5.10338060373795	-7.27195948336292	-4.57521802351083	-5.71256685498997	-7.46703749616412	-3.50231000197838	2009	HC	1
	-8.32456737525194	-6.6415857015574	-14.1066397800918	-0.388355456626338	-2.75633091903314	0.279801655485527	2.70199612443595	-9.32675066305726	-4.96578428466209	-7.67260086796392	-1.0966527305814	-2.22431729826094	-10.4975772319168	-2.13044043595841	-5.4758381520652	-6.34423065449148	-4.67515479382329	-6.60184621736164	-7.46703749616412	-7.98807628774865	2010	RR	1
	-20.9826005914321	-16.5185309142739	-14.1066397800918	5.30125839363506	0.911499848861108	-0.891567969659371	4.47553994188833	-9.32675066305726	-6.50635266602479	-7.67260086796392	0.725936435906683	-1.5649048483799	-10.4975772319168	-2.67679709839057	-6.5775563037091	-8.75898542303197	-10.2522641090587	-5.3270011519605	-7.46703749616412	-3.81669591597703	2010	RR	0
	-3.85688553206643	-3.95917406592995	-3.1678013970879	1.16864203555884	-1.23107466443625	2.12647016451968	3.35940629280755	-9.32675066305726	-3.35107444054688	-4.4202217727431	0.12834249226703	-1.62593428177746	-10.4975772319168	-2.97269061583829	-5.79516847786041	-9.92014491384622	-10.2522641090587	-4.73775109573237	-7.46703749616412	-7.98807628774865	2011	HC	1
	-20.9826005914321	-6.59277993716775	-6.6085399636418	-2.53951952995999	-4.21089678249862	-0.180974038006198	1.53003945168864	-7.65998043585604	-4.01158797427521	-6.05877534055966	-1.40826029173511	-3.75633091903314	-10.4975772319168	-3.87197593424356	-6.25634376203398	-8.35023568364005	-6.00111229580338	-6.54850072563781	-7.46703749616412	-7.98807628774865	2010	HC	1
	-20.9826005914321	-16.5185309142739	-12.5233075313299	-1.22431729826094	-3.85725982788392	0.039990755878444	1.647976345416	-7.45674543361881	-5.96578428466209	-7.67260086796392	-0.966947704403669	-2.18442457113743	-10.4975772319168	-2.01566732527409	-5.37593937877192	-4.83385404420694	-7.08055734210503	-6.39080531313538	-7.46703749616412	-7.98807628774865	2014	HC	1
	-20.9826005914321	-5.85335000767302	-5.47038832580775	1.11703005301019	-1.75146516386132	1.67175893046411	3.40708296641953	-7.26593287697377	-3.32192809488736	-3.56054998860897	-0.030019864387679	-1.68965987938785	-9.18438209877576	-2.02099535219935	-4.98986622085773	-4.59742628214801	-6.59124948168063	-5.56746353748409	-7.46703749616412	-7.98807628774865	2012	RR	0
	-20.9826005914321	-16.5185309142739	-4.36437691731435	-0.382701517159154	-2.62593428177746	0.418035806438094	3.55948414817896	-5.61540900950876	-2.48196850739783	-7.67260086796392	0.0695191339559397	-0.442222328605074	-10.4975772319168	-0.324997539222843	-3.06998050354163	-2.75570444777448	-6.81307088487151	-5.33547183878789	-7.46703749616412	-3.41294731408553	2011	HC	1
	-11.1010315343636	-16.5185309142739	-8.13477145407334	-1.2827897009804	-8.64385618977473	0.508406626036192	2.55610631809899	-9.32675066305726	-2.66200353648498	-7.67260086796392	-0.950988838353043	-6.57346686188333	-6.22752227092233	-8.7970719771906	-5.15798523547464	-9.92014491384622	-10.2522641090587	-2.79147464963829	-7.46703749616412	-7.98807628774865	2007	HC	1
	-6.97608103063296	-4.89269927436364	-4.66258949288145	1.03351110236132	-1.42662547355406	1.87736260801049	3.4968478489276	-6.42106375921736	-2.89969509420431	-3.68022684852417	-0.0758734139807023	-2.06491747668134	-10.4975772319168	-1.82936663353692	-4.81724551159259	-4.07562341107879	-5.64852048275645	-3.91654103191148	-0.362617190329963	-0.488401106982135	2010	SP	1
	-20.9826005914321	-16.5185309142739	-8.68177250051136	-0.077041035763828	-2.78587519464715	0.623967256265712	2.65327499773997	-9.32675066305726	-4.29335894269059	-7.67260086796392	-0.648461924340619	-1.74661576419993	-10.4975772319168	-1.65608171942221	-4.79260251122476	-4.57126050510741	-7.07327530353986	-6.15536267230012	-7.46703749616412	-7.98807628774865	2013	RR	1
	-5.89964606605687	-6.31190757497265	-6.24352216945225	-0.65744525452268	-4.10780328953452	0.244280031633997	0.817016685684984	-9.32675066305726	-5.32192809488736	-7.67260086796392	-1.73767969593335	-3.41119543298445	-10.4975772319168	-3.44314932269999	-6.01976297081948	-9.92014491384622	-6.78708374765492	-8.32929283319158	-7.46703749616412	-7.98807628774865	2011	HC	1
	-6.48380704830911	-16.5185309142739	-14.1066397800918	0.566571640626761	-1.83650126771712	0.437352401983538	2.46615819209501	-6.76412220902416	-4.10780328953452	-4.67322184109238	-1.92286838400799	-2.47393118833241	-10.4975772319168	-3.74668898525194	-6.37015674484432	-7.80542392688801	-6.30804469460439	-4.97673095121194	-7.46703749616412	-3.08480324776159	2007	HC	1
	-8.92526773325522	-6.74509182697388	-7.78121367292406	1.61870851231379	-1.08926733809709	1.79910536493761	3.45876529904194	-6.6669271978057	-2.86775220170156	-2.14427688509113	-0.436281136158104	-2.05289494843213	-10.4975772319168	-2.3500515717811	-5.43380671654786	-4.31577400652341	-6.12527075055593	-5.2363645876187	-7.46703749616412	-7.98807628774865	2008	RR	0
	-20.9826005914321	-16.5185309142739	-14.1066397800918	-0.57132159005177	-3.30757280191029	1.35391242341447	2.73312018045072	-9.32675066305726	-2.83650126771712	-4.29135330208732	-0.633624643130144	-1.81603716515741	-10.4975772319168	-1.87758430321305	-5.15151294253119	-6.03848133479335	-6.19900774476134	-5.27994900725455	-4.13249039773234	-2.35142000003	2009	RR	1
	-20.9826005914321	-3.9401096272916	-4.20894243325208	-0.272297327162762	-3.89969509420431	0.346013475002001	2.46490889029819	-7.0132596112609	-4.608232280044	-4.75180951697145	-0.98998901192396	-2.2584251525812	-10.4975772319168	-1.72671561413924	-4.71275724936177	-4.23205738633209	-7.89397273355772	-6.5293661578245	-7.46703749616412	-5.21400839540875	2007	HC	1
	-8.49312332371865	-16.5185309142739	-6.93546290824091	-2.27229732716276	-4.75633091903314	-0.222585812660174	1.68123159872664	-7.69978364772842	-4.87832144341175	-4.92869844280329	-1.62223479580271	-2.64385618977472	-10.4975772319168	-2.31194945712539	-5.4758381520652	-5.24834095963206	-6.25578990618588	-6.00034139357805	-7.46703749616412	-4.77593095121999	2012	RR	1
	-7.184420035554	-16.5185309142739	-6.10488102519436	1.23756371831768	-1.23446525363702	1.217541873535	4.84673194616977	-6.48817212942655	-3.87832144341175	-7.67260086796392	1.01702054299178	-0.365871442474959	-10.4975772319168	-0.599591252053381	-3.56640093883779	-2.64433132945107	-10.2522641090587	-4.64032947170172	-2.41924812824625	-7.98807628774865	2008	HC	1
	-20.9826005914321	-16.5185309142739	-14.1066397800918	-0.977099597889921	-3.7178567712185	0.831964156086731	1.30272108522195	-9.32675066305726	-5.44222232860507	-7.67260086796392	-2.11983813621235	-4.0350469470992	-10.4975772319168	-3.83033667202459	-6.3710734410485	-7.14524155361745	-7.1336227263051	-5.39792863496108	-0.615059203456974	-7.98807628774865	2008	RR	1
	-20.9826005914321	-5.72701619732392	-5.15541518619669	0.18269229751619	-2.19759995988516	1.77906786427098	3.12662943927026	-7.4936407973317	-3.79585928321977	-7.67260086796392	-0.47605925535421	-1.97143084780323	-10.4975772319168	-2.18351325281997	-5.63418245928067	-5.09720912314973	-6.21372353794631	-5.79437183019875	-7.46703749616412	-7.98807628774865	2007	RR	1
	-20.9826005914321	-4.45185932061757	-1.8184493655193	1.33913738491959	-1.52699243208383	2.90246793815899	4.31186060175369	-6.21978046579407	-2.46593839757888	-3.3143316628401	0.256141624709782	-0.703689439291908	-10.4975772319168	-0.831001152046213	-3.64143166922224	-3.42331356140986	-3.78489255799225	-4.41453495955697	-1.70157428439241	-3.13852973599647	2006	RR	1
	-20.9826005914321	-16.5185309142739	-14.1066397800918	-0.0144995696951151	-3.608232280044	-0.381758515409226	1.95708220907751	-7.30188080808665	-6.265344566521	-7.67260086796392	-1.68781583814059	-2.92139016530363	-10.4975772319168	-2.08350253504343	-5.61440909951652	-6.51327925184141	-10.2522641090587	-6.83412434638593	-7.46703749616412	-7.98807628774865	2012	RR	1
	-20.9826005914321	-4.96037117346055	-7.45824554226832	1.02502879449152	-1.67576543772947	2.01796010827509	3.57203317593723	-6.61758201676182	-4.38082178394093	-5.36560764025961	0.177583935939609	-0.793356776016605	-10.4975772319168	-0.901581121403586	-3.66051852602027	-2.76548120778928	-5.31055169440669	-5.19306675605782	-4.20547087026279	-3.73094223814477	2009	HC	1
	-8.84283187556212	-8.70151474662515	-3.86848065264082	0.308011314552178	-1.96578428466209	1.56516674207199	3.90011362359367	-6.41889140148086	-4.21089678249862	-5.96813388932789	-0.868616499886959	-0.957355662591506	-10.4975772319168	-1.37895868358393	-3.71616756734931	-3.69021351511361	-6.02910707256065	-4.8065422212048	-7.46703749616412	-3.15873574885161	2008	HC	1
	-20.9826005914321	-3.02942081042051	-3.62204878886611	1.57482812358744	-1.64385618977472	1.79747259043396	3.61670319661323	-7.07002245681367	-3.09541956507868	-7.67260086796392	-0.0309525889916176	-1.2584251525812	-10.4975772319168	-0.848661353665504	-3.81438492534936	-2.97636956310079	-5.47287955307192	-5.86559377619889	-1.21556189424957	-4.14525480270403	2007	RR	1
	-20.9826005914321	-16.5185309142739	-9.6365925993577	-2.28630418515664	-4.29335894269059	-0.895721634294879	1.34550012420161	-9.32675066305726	-2.8160371651574	-7.67260086796392	-1.62328414032256	-3.19759995988516	-10.4975772319168	-3.97963016743331	-6.79447800312092	-9.92014491384622	-10.2522641090587	-7.65404548625439	-7.46703749616412	-7.98807628774865	2011	HC	1
	-20.9826005914321	-16.5185309142739	-3.06919222385473	-1.24127043154214	-3.73696559416621	2.73791246193707	2.63503942270488	-7.56108327922317	-2.11403524324603	-7.67260086796392	0.330156622144018	-0.0619024389259069	-10.4975772319168	-1.57716845673189	-3.44011381888985	-5.09720912314973	-4.82584795803769	-5.41532628263034	-4.7536934334091	-7.98807628774865	2007	RR	1
	-20.9826005914321	-16.5185309142739	-6.42877483958848	2.3325647309961	-2.63486740654747	1.33172124597262	3.25096401414078	-7.77265394847511	-4.15842936260448	-7.67260086796392	0.0416369064272947	-1.265344566521	-6.95293464915908	-1.05472753239927	-4.12104013675697	-3.40647222300049	-5.7942413848471	-5.16215947680993	-7.46703749616412	-4.37743611767728	2012	RR	1
	-9.59120431849995	-6.26297600935069	-6.34364495646953	-0.448114896528275	-2.85725982788392	1.53805534665847	2.91762577671025	-7.10398275758459	-4.79585928321977	-7.67260086796392	0.283675289447004	-1.74178261046398	-10.4975772319168	-2.53626767234716	-5.7586505308785	-5.19451937805173	-5.34761870086249	-6.48161920793336	-7.46703749616412	-7.98807628774865	2009	HC	1
	-20.9826005914321	-0.141320214587266	-1.99594220016105	2.56242561196062	-1.70839644196944	2.90304667185832	3.08115565557099	-7.58442287025446	-4.05889368905357	-7.67260086796392	0.50019830782173	-0.226003674888827	-10.4975772319168	-0.770685229588833	-3.42453961960451	-3.42331356140986	-5.7606653193336	-5.03542720647849	-1.76926526271734	-1.61959776790264	2008	HC	1
	-20.9826005914321	-16.5185309142739	-3.17269146464424	0.754459973625479	-1.75633091903314	1.86080679923937	3.16718727415399	-7.27323056619886	-3.19759995988516	-3.27789789527099	0.388131820670332	-1.94897599697553	-7.21243275022433	-2.80289202233873	-6.15006961375782	-9.92014491384622	-5.85218986665255	-5.71935711869806	-7.46703749616412	-4.74447778399833	2007	HC	1
	-9.81403867741728	-16.5185309142739	-14.1066397800918	0.377401430785794	-1.90508835297453	0.849181259236386	2.86615286007262	-7.96978929071761	-3.7178567712185	-7.67260086796392	-0.630457416613353	-1.83135796444116	-10.4975772319168	-2.63138839224897	-4.75599481024376	-6.75375508486108	-10.2522641090587	-5.00069081233601	-1.9863947720005	-7.98807628774865	2009	RR	0
	-20.9826005914321	-16.5185309142739	-7.59218734061899	0.200378797984026	-2.1456053222469	0.480386121346192	2.93427184637535	-9.32675066305726	-3.69899774396719	-5.18370586798871	-1.3803210777705	-1.56917950348023	-6.68151853313255	-1.56705675527354	-5.10338060373795	-5.68258366978513	-5.22929363332952	-5.50053663843616	-7.46703749616412	-4.49227876497776	2014	HC	1
	-20.9826005914321	-3.96712453874909	-4.02887026137233	1.41413553298445	-2.16488438474178	2.18093656987843	2.82622970936265	-9.32675066305726	-6.05889368905357	-7.67260086796392	0.0771147451067334	-0.771027430239839	-6.71004330081907	-2.0035319111227	-4.60792895890918	-5.69775943145617	-10.2522641090587	-6.38994653105153	-7.46703749616412	-7.98807628774865	2008	RR	1
	-20.9826005914321	-6.77407960575485	-6.43420773120564	-0.751465163861321	-4.15842936260448	0.155805645613297	1.560676193384	-9.32675066305726	-6.05889368905357	-7.67260086796392	-1.91183469566712	-2.63486740654747	-10.4975772319168	-3.24962999820419	-5.78511468690984	-8.2815310687429	-6.06788711222437	-6.26404639229513	-7.46703749616412	-7.98807628774865	2013	HC	1
	-20.9826005914321	-5.75403011359261	-4.78664323199214	1.35445216057956	-1.98850436116217	1.84840880370838	3.19503510209196	-9.32675066305726	-5.44222232860507	-4.9714843508118	-0.0182527455193023	-1.8416629728329	-10.4975772319168	-2.83250715639383	-5.4758381520652	-5.55244414488531	-5.55996924344437	-5.31945276601445	-4.80219844585521	-5.43058998122545	2009	HC	1
	-20.9826005914321	-16.5185309142739	-14.1066397800918	-0.839079811818897	-2.72737954533701	0.78950247652612	2.72250596864635	-9.32675066305726	-6.38082178394093	-7.67260086796392	-0.972564322732859	-2.2446850959549	-10.4975772319168	-2.80199660957967	-5.79516847786041	-9.92014491384622	-10.2522641090587	-5.34789865085808	-7.46703749616412	-7.98807628774865	2012	RR	1
	-20.9826005914321	-4.93457055952626	-2.63260224516053	1.73768676140986	-1.41503749927884	3.00899379519489	3.72323264704589	-7.69448930964396	-5.32192809488736	-7.67260086796392	1.69303846986277	0.395062799517578	-9.07304434038783	-0.108754836780871	-3.19138886122057	-2.54533347174999	-5.26864828605652	-5.14814445160073	-7.46703749616412	-3.91922975217184	2013	RR	1
	-20.9826005914321	-6.73053654110406	-5.08813973669049	-0.675765437729469	-3.12029423371771	0.898015984215762	2.18895761390989	-9.32675066305726	-8.64385618977473	-5.74860269806662	-0.730234209118613	-1.92686529536978	-7.73157512692215	-2.30799492337902	-5.18902659846802	-6.80432963697508	-10.2522641090587	-6.75705868876626	-7.46703749616412	-7.98807628774865	2013	HC	1
	-20.9826005914321	-4.88483475994846	-3.36531759875305	1.65489375747332	-1.14241704461585	2.86533052744972	3.17200996858985	-6.83453884980073	-2.44222232860507	-4.92102875087626	-0.115948342095726	-2.88896868761126	-6.18111800532696	-3.31633943006335	-6.11076345117834	-5.77136237132181	-4.57264046648418	-5.95824412080285	-3.29019084257375	-7.98807628774865	2009	RR	1
	-20.9826005914321	-6.44730559535985	-14.1066397800918	0.32883646422954	-1.70839644196944	0.857963708154542	3.41090856431734	-9.32675066305726	-5.79585928321977	-7.67260086796392	-0.791514085781829	-2	-10.4975772319168	-2.5787258272281	-4.87795568172356	-4.70777310608641	-10.2522641090587	-5.06753326152264	-7.46703749616412	-7.98807628774865	2014	RR	0
	-20.9826005914321	-16.5185309142739	-9.57863322728852	-1.27229732716276	-3.09541956507868	0.330107725792079	2.24273582917806	-9.32675066305726	-4.44222232860507	-5.07597019225216	-2.12752289104458	-3.41119543298445	-10.4975772319168	-3.20689820890856	-6.25634376203398	-9.92014491384622	-6.8349399132978	-5.22625931272503	-0.543954896771219	-7.98807628774865	2008	HC	1
	-20.9826005914321	-4.6492695227809	-4.72302738726306	1.74027998267288	-1.49817873457909	2.03246339942875	3.65283248340254	-7.72630408404043	-4.75633091903314	-7.67260086796392	-0.00467075604377124	-1.8416629728329	-8.27665106611466	-2.20830674611712	-5.54151525105586	-5.48627891053398	-3.17483325939977	-4.02040216066495	-7.46703749616412	-4.01636351115759	2009	HC	1
	-20.9826005914321	-9.58758984110721	-7.76205641248862	-0.662003536484984	-3.42662547355406	0.214270316195978	1.95222308786013	-9.32675066305726	-3.73696559416621	-5.77227419504543	-1.5322073560269	-2.17788172527066	-10.4975772319168	-3.02919087557081	-5.63744771011662	-9.92014491384622	-5.14112739777306	-5.86178938274182	-7.46703749616412	-3.75120146136667	2008	RR	1
	-9.43271557270278	-16.5185309142739	-5.08261343846962	-1.38082178394093	-3.33642766458248	-0.252435092960546	2.35450371132189	-9.32675066305726	-4.64385618977472	-7.67260086796392	-1.3893238282116	-2.27229732716276	-10.4975772319168	-2.64035545799655	-5.0111868212153	-6.47181294424151	-3.82883356495014	-5.35025598747688	-7.46703749616412	-7.98807628774865	2007	RR	1
	-20.9826005914321	-7.17693776672103	-5.11695319967098	-1.96578428466209	-4.38082178394093	0.35393701012501	1.43077808355181	-9.32675066305726	-5.38082178394093	-7.67260086796392	-1.60217770344951	-3.50635266602479	-10.4975772319168	-3.96265403666497	-6.94172050438267	-9.92014491384622	-6.80922135223339	-6.67343791226821	-7.46703749616412	-7.98807628774865	2011	RR	1
	-7.73685014474905	-7.95963859006339	-3.92943929936736	-0.771027430239839	-3.42662547355406	1.2881323227851	0.994003005203809	-7.24370603793781	-3.19759995988516	-6.01462885640099	-1.09160915447464	-2.0350469470992	-10.4975772319168	-4.2244192613023	-6.05035535984586	-9.92014491384622	-1.89968140100277	-7.72245581253466	-7.46703749616412	-5.75065274245219	2008	RR	1
	-20.9826005914321	-16.5185309142739	-5.41437940609911	-1.32915966411844	-3.50635266602479	0.489030610879203	2.42566315939242	-9.32675066305726	-5.87832144341175	-7.67260086796392	-0.253453585539733	-1.41888982477445	-10.4975772319168	-1.99458043629413	-5.03919566449685	-5.57709092567411	-10.2522641090587	-5.03967016691831	-7.46703749616412	-7.98807628774865	2014	HC	1
	-20.9826005914321	-6.56552400645334	-6.11979432302786	0.31150311546827	-2.53951952995999	1.21357560861364	2.62496734075196	-7.04941361873416	-5.265344566521	-6.61149463664836	-0.908824995526648	-1.78587519464715	-10.4975772319168	-1.89702632275994	-4.79229550292991	-5.68258366978513	-4.75315050178872	-6.07276239977728	-7.46703749616412	-7.98807628774865	2009	HC	1
	-20.9826005914321	-5.27909006969752	-3.99484855452721	0.190298791626595	-3.68038206579984	0.58832631204557	2.83970953709892	-9.32675066305726	-4.265344566521	-5.59984428722735	-6.29408293705032	-1.29335894269059	-10.4975772319168	-1.17156044925252	-3.72905408124242	-2.4823932058297	-4.25660107104777	-4.94253918032421	-7.46703749616412	-7.98807628774865	2008	HC	1
	-20.9826005914321	-6.57090669150585	-9.06587998707998	-0.24297675349254	-2.46593839757888	0.921518014435493	2.79409086994133	-7.429831370403	-5.57346686188333	-6.39758268148939	-0.503970637647236	-2	-10.4975772319168	-2.13099882778796	-5.56788831713717	-6.25822846245916	-6.74434812216907	-5.88244469675794	-7.46703749616412	-7.98807628774865	2010	RR	0
	-20.9826005914321	-6.98879224067689	-4.7283134643859	-0.662003536484984	-3.44222232860507	0.797014227479366	2.71122156691768	-7.05403853023796	-5.10780328953452	-5.51262947372262	-0.567593314284873	-1.48600402063299	-10.4975772319168	-1.1079870427522	-4.17364686730105	-3.49090514962673	-4.95816637964411	-6.03181146733444	-7.46703749616412	-7.98807628774865	2010	HC	1
	-20.9826005914321	-16.5185309142739	-7.19436332837445	-0.117161344232749	-2.20423305221761	0.549035516232019	3.32739094323835	-9.32675066305726	-3.75633091903314	-5.65764354828631	-0.371053256043911	-1.66657626627481	-10.4975772319168	-1.87673244764821	-4.91783768736081	-5.31822334055821	-5.55014831287394	-5.29826519710547	-1.14296511804295	-1.91292209533717	2014	HC	0
	-8.14999788894404	-4.41014718834596	-2.77454290335785	1.37295209791183	-0.86775220170156	2.36946042027061	4.50805986497185	-6.03472430694716	-1.61705613043101	-4.29063400689889	0.360102611113375	-0.857259827883918	-6.2274217122281	-1.56751637581379	-4.21066647729041	-4.25796880851343	-10.2522641090587	-4.09017090770681	-7.46703749616412	-7.98807628774865	2006	HC	1
	-20.9826005914321	-4.31730562763164	-4.82192339165169	2.41006969175638	-1.27229732716276	1.93584741896946	4.26333614625517	-7.5603951271437	-4.53951952995999	-7.67260086796392	1.1276367953909	-0.32373259173411	-7.16489540830706	0.0805050338253671	-2.99458243124798	-1.96968794296633	-5.87512222200183	-4.9204186843415	-7.46703749616412	-7.98807628774865	2012	HC	0
	-20.9826005914321	-4.7519004581872	-3.64638055628182	1.23695175858808	-2.06491747668134	1.87854014914281	2.83208311549674	-7.17725775969022	-3.52284078881336	-2.71250744474062	-0.387833543497102	-2	-8.59206047643575	-2.29769262501052	-5.54151525105586	-5.48627891053398	-4.67220218543252	-5.84947442861861	-7.46703749616412	-7.98807628774865	2007	RR	0
	-20.9826005914321	-5.45613951408213	-2.90188746161495	1.63969523339958	-1.12973392960402	1.88366656111343	3.46358370155657	-7.34386268852048	-5.7178567712185	-7.67260086796392	-0.120581991125333	-0.778432211461591	-10.4975772319168	-1.29514142169152	-4.290842419543	-5.6103264107299	-6.49879510077261	-11.8598756085184	-7.46703749616412	-7.98807628774865	2015	HC	0
	-20.9826005914321	-6.57212788996823	-4.26850134760135	-0.0588936890535686	-2.73696559416621	1.25521546888017	3.24443288948726	-7.47896578414593	-3.44222232860507	-4.61594479516204	-0.0504372629427231	-1.45008444637804	-8.5625642630937	-1.87626426983684	-4.55740260356188	-5.36241021454868	-2.7891229566075	-5.50338449101823	-7.46703749616412	-7.98807628774865	2007	HC	1
	-20.9826005914321	-16.5185309142739	-8.82160259922378	-4.41119543298445	-2.43440282414578	-3.56063001181248	3.31109366475226	-9.32675066305726	-4.01158797427521	-7.67260086796392	-0.734453473505966	-6.57346686188333	-6.44489731583666	-0.845834936291617	-3.42649174347327	-2.75373513737003	-10.2522641090587	-11.8598756085184	-7.46703749616412	-7.98807628774865	2009	RR	1
	-20.9826005914321	-4.68026520369831	-3.71063416936248	0.820485342986379	-2.51457317282976	1.09160980309559	2.84873883306877	-7.01856634799902	-5.265344566521	-7.67260086796392	-0.673462738557066	-1.3621579396759	-6.59194244194524	-1.20924057451671	-4.31936128602393	-4.25235611347381	-5.85947297207153	-6.16856706057652	-7.46703749616412	-7.98807628774865	2014	HC	1
	-20.9826005914321	-4.30930815631192	-3.38469370589247	0.778208576398088	-3.13289427049735	0.810671750113246	2.2372626986976	-7.68575411698062	-3.68038206579984	-7.67260086796392	-1.0657890337528	-2.40354186044101	-6.61427372224794	-1.91382426094873	-5.08459547101586	-4.86530069324318	-6.64992271157539	-5.88330138587796	-7.46703749616412	-7.98807628774865	2006	HC	1
	-20.9826005914321	-7.47543604640204	-4.21386713025082	0.119024103142275	-2.97709959788992	0.752848766617924	2.28768021941797	-7.28753661943522	-4.608232280044	-7.67260086796392	-1.04252120743797	-1.63039392996816	-6.55504678881346	-1.85466834269952	-4.67709211012852	-5.54151619178594	-5.68382660222297	-5.42223006358977	-7.46703749616412	-7.98807628774865	2010	RR	1
	-20.9826005914321	-5.36429469290005	-5.56951464745387	0.381837083906047	-2.44222232860507	2.0075963154058	2.57620856981382	-9.32675066305726	-4.53951952995999	-6.34093131245468	-0.243798125168302	-1.02326977932285	-10.4975772319168	-2.44617775871887	-5.37547940932999	-6.72237948844712	-5.0446457622924	-11.8598756085184	-7.46703749616412	-4.42810320854789	2009	RR	1
	-20.9826005914321	-6.28976227242534	-5.7608222906989	1.60359667486021	-1.62148837674627	1.3219442333609	4.19574256155788	-7.16492772062176	-3.62593428177746	-7.67260086796392	0.261830255717766	-1.23107466443625	-6.27239025906914	-1.05772759723092	-3.7089570520452	-3.00800605918466	-4.07036282907915	-3.65628839488424	-7.46703749616412	-1.82866225971237	2007	HC	1
	-20.9826005914321	-6.50200609290015	-5.5756130804696	0.556797246592743	-2.76611193982572	1.23635666402833	3.21350532479024	-7.69755919181536	-5.05889368905357	-7.67260086796392	0.339358166950514	-0.753895990116083	-8.47545101428216	-0.341193272900228	-3.63540015507799	-3.22016711167306	-5.71171256878159	-5.74311834397071	-4.10012313490206	-3.55250643569539	2014	HC	1
	-10.7212006227618	-6.02228326086132	-4.64100598964189	1.05588975819628	-1.14880066140671	1.76361480465263	4.31984786996295	-6.93531724053921	-3.69899774396719	-4.41051445337287	0.909687946096442	-1.46593839757888	-6.68552985165217	-1.65567726193472	-4.71752950639414	-4.74597569817922	-10.2522641090587	-4.98234106976061	-7.46703749616412	-7.98807628774865	2008	RR	1
	-7.12027264733358	-6.32610735965348	-7.47844589230495	-4.41119543298445	-8.64385618977473	-3.56063001181248	-2.97310843243843	-9.32675066305726	-4.47393118833241	-7.67260086796392	-1.19788751916812	-6.57346686188333	-10.4975772319168	-8.7970719771906	-5.71720231579057	-9.92014491384622	-10.2522641090587	-11.8598756085184	-7.46703749616412	-7.98807628774865	2007	HC	1
	-20.9826005914321	-4.73226752314833	-6.14583820394208	1.86274892579353	-0.971430847803229	2.35643343768461	4.74572224306571	-7.32557939510288	-3.23786383009889	-4.68117724142173	0.337502706281209	-1.09850554495243	-5.31813295148893	-0.895963645260728	-4.02396715661586	-3.73104828849528	-6.13069968845215	-3.98406084054321	0.558071323056944	-7.98807628774865	2007	SP	1
	-20.9826005914321	-6.21078253332342	-3.23068577552903	0.0786098346963665	-1.82623293226329	1.74894076524409	3.21096602261044	-5.28096434087905	-2.94341647163363	-5.83057469271155	-0.70100825801949	-1.94341647163363	-10.4975772319168	-2.24129622293083	-4.57041165440058	-4.00068653991972	-6.24903332547123	-4.34335849682051	-7.46703749616412	-7.98807628774865	2006	HC	1
	-20.9826005914321	-16.5185309142739	-14.1066397800918	1.23020301336642	-1.63935479753978	0.959849697066755	3.54521932702949	-6.4935520327905	-2.61705613043101	-7.67260086796392	-0.239758629542563	-1.98850436116217	-10.4975772319168	-1.81959877647284	-4.83315155303586	-4.10620524595717	-6.09120726783937	-4.85309149049576	-7.46703749616412	-2.94029041119419	2007	HC	0
	-4.62492872750743	-0.238505466165631	-2.91235245070363	4.59586166415425	-1.42275246440685	1.74135976671483	2.83547121597446	-6.751538380558	-8.64385618977473	-7.67260086796392	0.11598450573755	-1.68038206579984	-10.4975772319168	-1.94930520852453	-5.03919566449685	-9.92014491384622	-6.05945971316844	-4.6770357159308	-7.46703749616412	-7.98807628774865	2010	PP	1
	-20.9826005914321	-6.62859673434648	-14.1066397800918	1.0703893278914	-1.44614803181887	0.706735853933549	3.21846150227814	-7.10340277841874	-3.57346686188333	-7.67260086796392	-1.05843608279922	-1.68965987938785	-10.4975772319168	-3.55131471036114	-6.15006961375782	-9.92014491384622	-4.40979513132696	-5.21931881780056	-7.46703749616412	-7.98807628774865	2006	SP	0
	-20.9826005914321	-6.342005132217	-6.35522838912395	-0.612637459164004	-2.32192809488736	0.551990633836714	2.88751305905622	-7.20011890164267	-4.47393118833241	-7.67260086796392	-0.761718076071727	-2.09541956507868	-10.4975772319168	-2.20224159344392	-5.00780660431427	-5.00859952708499	-5.14697066897734	-5.44623219017385	-2.14378102645367	-4.50050633342289	2011	SP	1
	-20.9826005914321	-16.5185309142739	-5.90282243156337	-4.41119543298445	-4.29335894269059	-3.56063001181248	-2.97310843243843	-9.32675066305726	-5.265344566521	-7.67260086796392	-6.29408293705032	-6.57346686188333	-10.4975772319168	-6.22283868707279	-9.90825845709478	-9.92014491384622	-10.2522641090587	-6.95943796225893	-7.46703749616412	-7.98807628774865	2011	RR	1
	-20.9826005914321	-16.5185309142739	-5.29002003559684	-1.13923579737117	-4.32192809488736	-0.586152484760989	1.17357754488893	-7.41045301966863	-3.85725982788392	-7.67260086796392	-1.86095982135601	-2.23786383009889	-10.4975772319168	-3.34378784525288	-5.56736290328625	-8.17073844906658	-4.9416850040311	-6.9572791093409	-7.46703749616412	-7.98807628774865	2011	HC	1
	-20.9826005914321	-6.80526882298856	-9.03236173332323	-0.129733929604017	-2.48196850739783	-0.107759813455215	2.39259662045534	-9.32675066305726	-5.96578428466209	-7.67260086796392	-1.13548183517884	-2.69899774396719	-10.4975772319168	-2.80200251564922	-6.11076345117834	-7.8586826502201	-10.2522641090587	-5.95185364932734	-7.46703749616412	-4.08484060570841	2014	HC	0
	-12.6141512927431	-16.5185309142739	-7.39611149031917	0.762986564880576	-1.32192809488736	0.379750703408936	3.31204121461178	-6.99906278552788	-5.96578428466209	-7.67260086796392	-1.17691306503886	-1.74178261046398	-6.64758805405548	-1.97996386588608	-4.87454830288743	-4.90097621620256	-5.90454550288866	-6.60375982750292	-7.46703749616412	-7.98807628774865	2014	HC	0
	-8.22925012646373	-16.5185309142739	-6.60308434268208	0.382943869568991	-1.8059129478837	0.665848889837339	4.28582824076833	-7.12662406203569	-4.75633091903314	-7.67260086796392	1.42580142448827	-0.85464861442738	-10.4975772319168	-0.706180107713839	-4.04901105834351	-3.54040363604498	-5.87438103580064	-4.65654136389284	-2.78000955554332	-4.58915389939403	2009	RR	0
	-20.9826005914321	-16.5185309142739	-14.1066397800918	-4.41119543298445	-2.35845397091248	0.825767950374324	2.24189591931814	-9.32675066305726	-6.96578428466209	-7.67260086796392	-6.29408293705032	-6.57346686188333	-10.4975772319168	-8.7970719771906	-6.64261297818936	-9.92014491384622	-10.2522641090587	-6.20378475619089	-7.46703749616412	-7.98807628774865	2014	HC	0
	-20.9826005914321	-16.5185309142739	-5.61120327506677	-0.979942347658747	-3.44222232860507	0.970149477513597	2.58950481949158	-8.07395970176998	-4.35107444054688	-4.81932675792966	-1.10226177966081	-1.96578428466209	-10.4975772319168	-1.8052118827051	-4.67541307599621	-3.56980055253198	-5.39440045021572	-5.52540110689095	-7.46703749616412	-4.51768714646653	2010	HC	1
	-20.9826005914321	-16.5185309142739	-14.1066397800918	-0.392137097168765	-2.86775220170156	2.00109731517505	2.2821197204319	-9.32675066305726	-4.608232280044	-4.91107706183488	-0.143455031300741	-1.63935479753978	-10.4975772319168	-2.90899471661616	-5.15151294253119	-9.92014491384622	-3.87299919111219	-6.20967805979516	-7.46703749616412	-7.98807628774865	2009	RR	1
	-20.9826005914321	-16.5185309142739	-6.40646987426003	1.12697285625777	-1.79085860216141	1.47358288842298	2.63666808644902	-9.32675066305726	-4.75633091903314	-7.67260086796392	-0.798184547997034	-2.28630418515664	-10.4975772319168	-4.20291068714092	-6.63216605784111	-9.92014491384622	-5.36277297792896	-5.5029288884466	-7.46703749616412	-7.98807628774865	2010	HC	0
	-20.9826005914321	-8.68027889453131	-14.1066397800918	-0.434402824145775	-3.12029423371771	0.777465589805916	2.80461194883887	-9.32675066305726	-4.44222232860507	-5.92773374519168	-0.561518749283135	-1.22431729826094	-6.67316059135803	-1.25327028745118	-4.53653530038008	-6.88337717836255	-10.2522641090587	-5.50096541808861	-7.46703749616412	-4.70311521997578	2014	HC	1
	-20.9826005914321	-5.84620757840279	-5.45451716957387	-0.479954975960182	-5.15842936260448	0.349414605823639	1.17754837862742	-8.20685489507797	-4.38082178394093	-7.67260086796392	-1.33428974009264	-2.75633091903314	-10.4975772319168	-2.46483079321498	-5.70767568941119	-7.58346564464694	-8.52666366229314	-5.60889550918484	-1.62558091375265	-7.98807628774865	2011	HC	1
	-20.9826005914321	-16.5185309142739	-7.16065342902955	-1.63935479753978	-3.64385618977472	0.430935264338598	1.51396433823248	-7.67665189188929	-4.75633091903314	-7.67260086796392	-1.72954147293391	-3.17136841831198	-10.4975772319168	-3.69339247885543	-6.25634376203398	-7.36544767958416	-6.22335245980296	-6.06277716398292	-7.46703749616412	-7.98807628774865	2012	RR	1
	-7.74239660211322	-16.5185309142739	-4.57129870572721	0.62105550329974	-2.01741705307741	1.05693133200452	3.62757872164358	-7.36902832114546	-4.18442457113743	-5.58960277213512	-0.940409259378504	-2.25153876699596	-10.4975772319168	-3.21168640654479	-6.58555105566858	-9.92014491384622	-5.23862529674383	-6.22179783035983	-7.46703749616412	-7.98807628774865	2005	RR	0
	-7.58566360462544	-6.16706061398938	-5.36439801068877	0.359521170427595	-2.29335894269059	0.821692487937986	3.4804180111871	-9.32675066305726	-4.50635266602479	-7.67260086796392	1.05773304814457	-1.06190243892591	-10.4975772319168	-1.44069922743993	-4.35082063687425	-5.42560012836903	-10.2522641090587	-4.37705609905185	-7.46703749616412	-2.94565147168111	2010	HC	1
	-20.9826005914321	-7.34318110991981	-4.19982516456833	-1.72261030118914	-3.92139016530363	1.28513203878264	2.25577889509735	-8.20738743809618	-3.7178567712185	-7.67260086796392	-0.376117946583881	-1.63935479753978	-10.4975772319168	-1.56005133994252	-4.75109382212057	-4.63616767237463	-4.56072465257235	-5.92547658828877	-3.39890605216791	-7.98807628774865	2008	HC	1
	-20.9826005914321	-4.7540109566078	-2.0519370729469	0.692427198089708	-2.2446850959549	2.65284062843671	2.55971713086965	-7.94494360324823	-3.73696559416621	-3.63653452995686	-0.470477769447802	-1.92139016530363	-10.4975772319168	-3.71522032159815	-6.62457316242737	-9.92014491384622	-5.97665085256156	-4.976553658166	-7.46703749616412	-5.23396875326478	2006	HC	1
	-6.91566276634078	-7.27079724641755	-5.46638646063779	-1.63486740654747	-4.50635266602479	-0.25490285859362	1.58540521657339	-8.21157525042335	-6.15842936260448	-2.89849215967293	-2.21274073866132	-2.8059129478837	-10.4975772319168	-3.39381913133784	-6.36473474923534	-9.92014491384622	-6.09186681815252	-5.9902799224286	-7.46703749616412	-7.98807628774865	2007	HC	1
	-7.30273070924944	-4.83458853699798	-6.41511210588068	-4.41119543298445	-8.64385618977473	-3.56063001181248	-2.97310843243843	-9.32675066305726	-4.75633091903314	-7.67260086796392	-6.29408293705032	-6.57346686188333	-10.4975772319168	-8.7970719771906	-4.10758886626384	-9.92014491384622	-10.2522641090587	-3.92506240625122	-7.46703749616412	-7.98807628774865	2014	PP	0
	-20.9826005914321	-4.57750813166801	-3.3591426292278	0.968643755964717	-2.07704103576383	1.44154562886642	3.21702960214944	-9.32675066305726	-5.7178567712185	-7.67260086796392	0.101283165209926	-0.68965987938785	-6.54426787367913	-0.892991879828371	-3.60666660941513	-3.58259383862044	-5.01771479939114	-6.28088589818165	-7.46703749616412	-7.98807628774865	2012	RR	1
	-20.9826005914321	-16.5185309142739	-14.1066397800918	2.34738219131511	-2.608232280044	0.148097507458338	2.26811616397538	-7.58767417453023	-5.57346686188333	-6.58042911449037	-0.940731537784746	-2.32915966411844	-10.4975772319168	-1.77447950953165	-4.79260251122476	-4.03352745445587	-7.10965629682347	-6.04982041356489	-7.46703749616412	-7.98807628774865	2014	RR	1
	-20.9826005914321	-16.5185309142739	-4.84825381924758	1.29689785770008	-1.32915966411844	2.19412086141715	3.90447806313639	-5.84254794979881	-2.64385618977472	-5.0169650304134	0.567864842831032	-0.44418384493836	-10.4975772319168	-0.467334445865355	-3.62448591983857	-2.98776853392345	-6.71197528649891	-4.95632692567057	1.68768228518264	-3.30699743846023	2014	HC	0
	-6.69288276273199	-16.5185309142739	-4.2536270852539	-4.41119543298445	-8.64385618977473	-3.56063001181248	-2.97310843243843	-9.32675066305726	-4.10780328953452	-7.67260086796392	-6.29408293705032	-6.57346686188333	-10.4975772319168	-8.7970719771906	-9.90825845709478	-9.92014491384622	-10.2522641090587	-6.39617325665066	-7.46703749616412	-7.98807628774865	2010	HC	1
	-20.9826005914321	-16.5185309142739	-6.44597916205606	-1.06793882865658	-4.44222232860507	-0.465882671570178	1.8245707718162	-9.32675066305726	-5.96578428466209	-7.67260086796392	-1.14754153772435	-2.35845397091248	-10.4975772319168	-2.11786171889193	-5.29504142687593	-4.95195362634168	-6.9686017438302	-5.96066091484589	-7.46703749616412	-5.12537140751922	2014	HC	1
	-7.58676739995481	-6.55200454156683	-5.16405366864849	0.791605724704552	-2.08926733809709	1.12368471235589	2.99240881868233	-7.35403650255458	-4.32192809488736	-5.05381096525436	-0.0245543036169145	-0.831357964441161	-7.92555595347083	-0.0241671566282775	-2.94930714184408	-1.95283437864258	-5.35283826853683	-4.85998922717726	-3.2503531528784	-3.04560711225843	2012	HC	1
	-20.9826005914321	-3.02640111116901	-3.1732085715815	1.28154989336664	-3.05889368905357	2.42734967232291	2.49771984348106	-7.77810953329308	-1.76121314041288	-4.47063213188621	0.101004649507398	-1.15521264992094	-7.87066148280777	-0.937494137391181	-3.52061119396902	-2.80375818273956	-4.08636136831977	-4.91988870788152	-2.11671352734513	-2.54366447841003	2010	HC	1
	-20.9826005914321	-16.5185309142739	-4.36238515460813	0.230203013366421	-2.40354186044101	1.28512280673545	3.07912481376325	-9.32675066305726	-4.44222232860507	-4.95290708422828	-0.238290752089982	-1.97709959788992	-8.64707110425365	-2.45491627017062	-5.18598462665355	-4.82385091276257	-6.22312543966784	-5.1675803296496	-7.46703749616412	-7.98807628774865	2008	HC	1
	-20.9826005914321	-5.94382030002132	-5.33560363926564	0.65901117119815	-2.36587144247496	1.15447171763768	2.4792347280948	-7.7926060520245	-5.7178567712185	-7.67260086796392	-0.0822126309085147	-2.53951952995999	-10.4975772319168	-2.9391155785028	-6.21407645718179	-9.92014491384622	-10.2522641090587	-6.4895009836963	-7.46703749616412	-7.98807628774865	2010	HC	0
	-20.9826005914321	-7.22098925634556	-14.1066397800918	-2.12029423371771	-5.05889368905357	-0.00282530951804064	0.983984617213429	-9.32675066305726	-5.87832144341175	-7.67260086796392	-1.14694111760313	-2.47393118833241	-10.4975772319168	-2.52168864344103	-5.25789748501374	-5.55885719814748	-10.2522641090587	-6.48930382836253	-7.46703749616412	-7.98807628774865	2014	RR	1
	-20.9826005914321	-16.5185309142739	-3.87939021632715	1.10567807789454	-1.8008773579864	1.42551690345675	3.21146975796202	-7.31989489240005	-4.21089678249862	-6.27057175707562	-0.804180399317458	-2.02326977932285	-10.4975772319168	-2.25635752031892	-5.31724066900946	-5.63922673145497	-5.7850975802957	-5.05408843702002	-1.49480922764597	-7.98807628774865	2007	HC	0
	-6.99194163231435	-16.5185309142739	-2.09613904468468	-1.76611193982572	-4.38082178394093	0.715016072637084	2.03448306957518	-9.32675066305726	-4.18442457113743	-7.67260086796392	-0.450933829370312	-1.83135796444116	-10.4975772319168	-2.64438913859795	-4.99252118972205	-5.8000882437118	-6.96457467842355	-6.38078259125802	-7.46703749616412	-7.98807628774865	2008	RR	1
	-20.9826005914321	-6.24107044592423	-4.69292430634726	-0.369594528517677	-3.22431729826094	1.44839542309762	2.20129533477674	-8.06762523940911	-5.50635266602479	-7.67260086796392	-0.215376332152189	-1.88896868761126	-10.4975772319168	-1.78518379701637	-5.8669472971394	-7.58346564464694	-10.2522641090587	-8.22220382917908	-7.46703749616412	-3.15509212405051	2014	RR	0
	-20.9826005914321	-6.9433096817062	-4.9606020694175	0.352758525040637	-2.04097178105631	0.679425153875954	3.04102549673732	-6.91951639754882	-4.32192809488736	-7.67260086796392	-0.609342509620725	-2.15200309344505	-10.4975772319168	-2.26575450967874	-5.18902659846802	-5.647661695947	-10.2522641090587	-4.32533739973219	-0.00430910673533495	-2.42664450794645	2007	RR	1
	-6.53375433169428	-16.5185309142739	-4.75908307148567	1.45838200415601	-2.04692104738749	1.70907068737859	3.4716764004088	-6.68069721889264	-2.09541956507868	-7.67260086796392	0.335772941344858	-1.17462139610707	-10.4975772319168	-1.95488751694775	-4.70228340771229	-4.03629354832657	-5.86588887911144	-4.54260845715617	-1.83631410563389	-3.08681311261199	2009	HC	1
	-6.93931733388714	-5.26824890250244	-3.66341444887213	1.43776039353993	-1.42662547355406	2.15834606531296	3.74136085515366	-6.95568135512508	-4.18442457113743	-7.67260086796392	0.235476102607893	-1.04990490582631	-8.19040262483428	-1.17988026886264	-4.00068621660225	-3.80978721123994	-6.89290579721241	-5.13330800363659	-7.46703749616412	-7.98807628774865	2011	RR	0
	-20.9826005914321	-4.45194544589945	-5.5949243647173	2.06626144226872	-1.399730246491	1.5758099097874	3.74038967147345	-7.42671340704989	-2.92139016530363	-5.06970042884329	-0.281111100131828	-1.79085860216141	-6.2629972124997	-1.56751888586433	-4.6630894726594	-4.07562341107879	-4.81616047368352	-5.12515347626349	-7.46703749616412	-4.34379820086922	2006	RR	1
	-11.6089670056857	-16.5185309142739	-6.90214292177782	-0.415037499278844	-2.59074485331516	0.482452846819027	2.78653439889904	-7.06401629231144	-3.96578428466209	-7.67260086796392	-0.358880466250349	-1.34739878240348	-10.4975772319168	-1.13765980234397	-4.50343619133707	-6.72237948844712	-5.24568487925343	-4.2326136824191	-7.46703749616412	-0.809427329677312	2012	RR	1
	-20.9826005914321	-16.5185309142739	-4.79269364009615	1.05519565424212	-1.44614803181887	1.77799888878007	4.10716551915849	-5.66930304624076	-1.97143084780323	-6.0934565600461	-0.209584870795519	-1.37706964907982	-10.4975772319168	-2.00612478705956	-4.81960083383158	-3.90083001557861	-3.45695105337558	-4.70321533576668	-1.90478482457909	-4.92022000225818	2006	RR	0
	-20.9826005914321	-16.5185309142739	-2.15833221990669	1.10969486482593	-2.53951952995999	1.98116117699601	3.15347094270258	-6.34277913148417	-4.7178567712185	-6.53110295655462	0.180750491216842	-0.428565884123491	-10.4975772319168	-0.172506536132708	-3.3352425330484	-2.56435620786239	-6.8619882652943	-6.01892459816797	-7.46703749616412	-7.98807628774865	2012	RR	1
	-20.9826005914321	-2.26281302171228	-4.24599852339673	1.94710505156787	-2.21759143507263	1.28989774116143	2.48386409961403	-9.32675066305726	-5.32192809488736	-5.7851657428833	-1.20674680296527	-3.49005085369569	-10.4975772319168	-5.69527417966602	-8.34221750837135	-9.92014491384622	-7.12818072107989	-6.91820157575942	-7.46703749616412	-7.98807628774865	2012	RR	0
	-20.9826005914321	-6.58863551882972	-4.97097057784595	-1.0350469470992	-4.47393118833241	0.458411368056246	1.60928979530245	-9.32675066305726	-4.87832144341175	-7.67260086796392	-0.978398719790729	-2.2584251525812	-10.4975772319168	-2.73323741318802	-5.92399119582113	-5.93825430009938	-6.186257247841	-6.10687777423411	-7.46703749616412	-7.98807628774865	2013	HC	1
	-20.9826005914321	-16.5185309142739	-6.82144587463874	-0.189351252217354	-2.27928375747887	1.57048409088389	2.82841238728933	-8.10424398386695	-3.7178567712185	-4.40577238330785	-0.125647978178324	-2.38082178394093	-10.4975772319168	-3.03340400290172	-9.90825845709478	-8.2815310687429	-8.28727463476725	-5.3090480759841	-2.8267762859925	-4.16412261001107	2011	RR	1
	-20.9826005914321	-7.15656828130702	-5.17432820778035	-0.902389203373578	-3.25153876699596	1.01581407763743	3.0371925580479	-7.24684459013846	-1.62148837674627	-4.82689551935361	0.107863473963384	-0.979942347658747	-7.96721811870174	-1.04650674042454	-4.10446018807535	-4.0066229528148	-5.1918704110385	-5.42799131273166	-7.46703749616412	-7.98807628774865	2013	RR	1
	-20.9826005914321	-6.91781545126451	-6.91992125361062	0.387362540835996	-2.65290132937773	0.580258390433697	2.45383456987414	-7.02778006494648	-6.38082178394093	-7.67260086796392	-1.32341229084592	-2.0350469470992	-6.51245485254342	-2.21426553823101	-5.20614702906139	-7.51417356043304	-6.56147953751616	-5.64329335997073	-7.46703749616412	-7.98807628774865	2013	RR	1
	-20.9826005914321	-16.5185309142739	-6.74075136574621	-0.913216233857933	-3.79585928321977	0.0207379801401324	2.622270386694	-9.32675066305726	-6.265344566521	-7.67260086796392	-0.196270146772858	-1.11403524324603	-6.69602436485174	-1.08195359460615	-3.44208714500456	-2.94046164187765	-10.2522641090587	-6.71681278969233	-7.46703749616412	-2.96038656516846	2014	HC	1
	-5.98241684725271	-4.24210113008949	-4.77094938478601	1.31092173523034	-1.85725982788392	1.4946859289681	3.32783336643522	-9.32675066305726	-8.64385618977473	-7.67260086796392	-0.337683857724068	-1.81096617560998	-9.2479175153457	-1.4804052475566	-4.62699339486848	-3.71201716747081	-3.00527660169308	-2.3803064055773	2.5777163191144	-7.98807628774865	2008	SP	1
	-20.9826005914321	-3.88263018362444	-3.21545748124858	0.842375488206288	-3.12029423371771	0.484913038361252	2.25361391223801	-7.33026969035748	-4.50635266602479	-4.93575385662206	-0.941384506364504	-2.07096652135414	-10.4975772319168	-1.93268672465054	-4.62905751476301	-4.01281446048212	-10.2522641090587	-5.79129389247481	-7.46703749616412	-7.98807628774865	2013	HC	1
	-3.01875331148909	-3.83456000526341	-3.19765035911968	1.35614381022528	-1.29689930039584	2.85508838541813	3.84520727909291	-9.32675066305726	-3.45798964446339	-7.67260086796392	0.64653019981355	-0.606034724339757	-10.4975772319168	-2.13676743791985	-4.71752950639414	-5.77465359123671	-3.93307177946372	-4.43727547559618	-7.46703749616412	-7.98807628774865	2010	RR	1
	-20.9826005914321	-5.55868236459853	-5.2091153994746	2.72027846523333	-1.17462139610707	1.07826927543913	4.21907239852601	-7.0554982007576	-2.28630418515664	-3.84024048031601	-0.811857743915538	-2.25153876699596	-7.34556485274304	-2.85787775776093	-5.84373963099109	-5.647661695947	-10.2522641090587	-5.56068204293645	-7.46703749616412	-3.57555829260866	2005	RR	1
	-6.24549516539829	-6.51309532397355	-14.1066397800918	2.03984026453179	-1.45798964446339	0.856082954565324	2.88805227578	-7.27541839097447	-4.53951952995999	-6.06483292012732	-1.07729280413823	-1.60384051092685	-10.4975772319168	-2.00291014253638	-5.31679903585653	-6.72237948844712	-5.96834480579094	-5.50440955014027	-7.46703749616412	-7.98807628774865	2012	RR	0
	-20.9826005914321	-5.75422808703286	-4.94055200833817	1.84879818124419	-2.10780328953451	1.16743308209912	2.4593538828227	-9.32675066305726	-5.64385618977472	-7.67260086796392	-0.812389499676267	-1.41119543298445	-10.4975772319168	-2.00291014253638	-4.96177565018407	-6.57755823276411	-5.94901871682953	-5.79566725726	-7.46703749616412	-4.01491337648585	2012	HC	0
	-20.9826005914321	-6.81421201511058	-7.72601084581217	-1.04692104738749	-3.47393118833241	0.859196697376089	2.75937235073459	-9.32675066305726	-4.23786383009889	-4.96081451603447	-1.37556779385226	-2.84684321193858	-10.4975772319168	-2.97269726371082	-5.7586505308785	-9.92014491384622	-3.64576395882907	-11.8598756085184	-7.46703749616412	-2.47912697385831	2007	RR	1
	-7.94092691086845	-6.20099531207198	-14.1066397800918	0.729444006833663	-3.12029423371771	-0.426398608206158	1.96963997545855	-7.22428626932982	-4.01158797427521	-6.0484339310573	-3.25772146560061	-2.10780328953451	-10.4975772319168	-2.60387367136842	-5.05461820788963	-7.27195948336292	-5.5447600819021	-6.20232267355138	-7.46703749616412	-3.93193111577787	2011	RR	1
	-20.9826005914321	-16.5185309142739	-4.63486158107217	-0.274040765490812	-3.02326977932285	1.46524692203282	2.28242123015109	-7.39596523964757	-4.64385618977472	-4.69157728906026	-0.982994822268648	-2.95455702923883	-10.4975772319168	-3.22028140704621	-5.87143342883479	-5.95999977920801	-4.84675751525758	-6.43692520558482	-5.45933936989495	-7.98807628774865	2009	HC	1
	-20.9826005914321	-16.5185309142739	-4.06978772711072	-0.910501849160897	-3.05889368905357	0.848082855757718	2.98457793324978	-6.74139851795361	-4.68038206579984	-3.37351406607021	-1.37789305015207	-2.00578235259401	-10.4975772319168	-1.37969606451649	-4.18229203483392	-3.60710177334134	-5.52687324017536	-5.22206586291822	-4.57198010659033	-7.98807628774865	2009	HC	1
	-20.9826005914321	-16.5185309142739	-5.37203746977393	-0.577766999316952	-2.85725982788392	1.30278318977011	3.3527473319658	-7.66771255293536	-2.68965987938785	-4.72829598118759	0.362938061837871	-0.849440323424619	-10.4975772319168	-0.61674856603108	-3.85444916584202	-2.9081852016107	-6.75291527155076	-5.46484669855657	-2.77286449527468	-3.28814087006512	2013	HC	1
	-20.9826005914321	-16.5185309142739	-4.28784884258249	1.93583687368403	-0.994240730711315	2.30044803496019	4.48290876143513	-7.31623233097023	-4.83650126771712	-7.67260086796392	0.150967446077771	-0.849440323424619	-10.4975772319168	-0.524293028238443	-3.23675693195241	-2.55584793469406	-6.85264849232702	-5.23906530582412	-0.61465644938189	-3.43230609285197	2011	PP	1
	-20.9826005914321	-6.51907331901609	-9.44639505416139	0.137503523749935	-1.25497785096274	0.729860119960696	3.29751172945716	-9.32675066305726	-5.05889368905357	-4.53408839687423	-0.692948141451765	-1.98279070996778	-10.4975772319168	-2.72367042866764	-5.965007151886	-7.10451768900419	-10.2522641090587	-11.8598756085184	-7.46703749616412	-7.98807628774865	2010	HC	0
	-20.9826005914321	-6.14437815107699	-5.56408002463477	0.512985334813676	-3.29335894269059	0.53915087247833	1.52039894142692	-9.32675066305726	-6.50635266602479	-7.67260086796392	-1.46770502534859	-2.20423305221761	-10.4975772319168	-2.80091537123946	-5.71111179041684	-7.51417356043304	-6.27300013639693	-6.37375500634423	-7.46703749616412	-7.98807628774865	2014	RR	1
	-20.9826005914321	-16.5185309142739	-6.60285508892606	1.39341620047154	-1.69432125675771	1.55832016728382	3.60702692939961	-7.4377538643898	-2.66200353648498	-7.67260086796392	0.0303442815412751	-1.15842936260448	-10.4975772319168	-1.15104242457881	-4.53679242940894	-5.26178212696497	-7.06041440606985	-5.5539113336489	-2.09563829176045	-7.98807628774865	2013	RR	1
	-7.58944406756886	-16.5185309142739	-6.27819966803478	-0.756330919033137	-2.8059129478837	0.736802515974976	3.47614611110293	-7.66049068331771	-3.92139016530363	-7.67260086796392	0.365546396719163	-0.803392955905182	-10.4975772319168	-1.39445364851811	-4.15820728194924	-4.0524991894574	-4.09058750781152	-4.33922964937183	-7.46703749616412	-7.98807628774865	2012	RR	1
	-20.9826005914321	-16.5185309142739	-5.09361553640495	1.02361021518265	-1.04692104738749	1.89627243208625	3.75261578029252	-5.27793716283074	0.367371065648529	-5.63023884077936	-0.0510727145690592	-1.7178567712185	-10.4975772319168	-2.33685831503055	-5.08743079646398	-3.57437202471812	-5.43475127379558	-4.5327134735703	-1.24181557993782	-7.98807628774865	2007	HC	0
	-5.19084962147128	-5.90378614130941	-6.12934621524562	1.04404433270602	-1.60384051092685	1.15993802253415	3.59289743186677	-7.27117838813017	-4.68038206579984	-7.67260086796392	0.553126531727945	-0.314732593483158	-6.22684502835922	-0.245730377185966	-3.2932370118242	-2.59713351721577	-10.2522641090587	-4.62268898537912	-1.1451233734469	-4.01698010531397	2013	HC	1
	-5.59436763068413	-16.5185309142739	-4.77213586408282	-1.2446850959549	-3.89969509420431	-0.278405967805512	2.01997197163859	-7.20853553980827	-6.15842936260448	-7.67260086796392	-0.962550480505139	-1.92139016530363	-10.4975772319168	-2.02361639032016	-4.90347179793154	-4.54128828425626	-5.29049989527915	-6.1702479704483	-4.61339841452665	-5.76668866201594	2014	HC	1
	-20.9826005914321	-4.2356776455627	-5.68847236928706	0.241230035515445	-2.48196850739783	1.52311389279285	3.02767379582909	-6.49390084354082	-3.79585928321977	-6.01005207322549	-0.023544224249431	-1.04097178105631	-10.4975772319168	-1.05799304325404	-4.31958247822387	-3.67919360826717	-5.19527355861949	-5.41345886228555	-7.46703749616412	-7.98807628774865	2011	HC	1
	-20.9826005914321	-3.08143530381038	-6.38544344819773	1.87499363893297	-2.41888982477445	1.13818769798585	3.11201961113493	-7.1059555824806	-1.09234017214671	-7.67260086796392	-0.723928071495444	-1.77595972578207	-7.36776660099243	-1.43386088982113	-4.67541307599621	-3.93868022928337	-4.57727597908977	-4.93473608450671	1.31277303305089	-3.04326618352221	2009	SP	1
	-20.9826005914321	-6.79789317070315	-6.39899014815828	-0.541617995843987	-2.82623293226329	1.16995293238912	3.00628379312939	-7.89554808816566	-3.33642766458248	-7.67260086796392	-1.03913280771327	-2.00578235259401	-10.4975772319168	-1.64774311390632	-4.71275724936177	-4.17882886184346	-4.86422745201955	-5.70700058865392	-7.46703749616412	-5.78742060122662	2007	HC	1
	-7.23704831133852	-6.04577083634611	-5.73116750958934	1.1414327909293	-1.14880066140671	1.21068702510641	3.69077272351868	-9.32675066305726	-6.96578428466209	-7.67260086796392	-0.192402862739357	-1.42275246440685	-10.4975772319168	-1.72552379500208	-4.79551383919282	-5.04613290736628	-10.2522641090587	-5.2502487776077	-2.42500962181439	-7.98807628774865	2014	HC	0
	-20.9826005914321	-6.31575232476915	-4.75710075814432	-4.41119543298445	-2.1456053222469	-3.56063001181248	-2.97310843243843	-6.88491228145834	-8.64385618977473	-7.67260086796392	-0.296627568207213	-6.57346686188333	-10.4975772319168	-3.65492224500888	-9.90825845709478	-9.92014491384622	-4.87608713577833	-6.42290743287468	-7.46703749616412	-7.98807628774865	2009	RR	1
	-9.52546303023458	-5.41477180196108	-8.60734757154184	-4.41119543298445	-8.64385618977473	-3.56063001181248	-2.97310843243843	-9.32675066305726	-4.41119543298445	-7.67260086796392	-6.29408293705032	-6.57346686188333	-10.4975772319168	-8.7970719771906	-5.0111868212153	-7.10451768900419	-10.2522641090587	-4.52845129757983	-2.80150936666684	-7.98807628774865	2014	HC	0
	-20.9826005914321	-7.48024761152669	-6.0292384395702	-0.231074664436249	-2.59074485331516	0.574829581294687	4.14182178873194	-7.11976210982445	-3.87832144341175	-7.67260086796392	0.581189048489443	-0.599462070416271	-10.4975772319168	-0.971598026240958	-3.74831279032222	-3.01220108704374	-5.70553257284879	-5.89855078039797	-7.46703749616412	-7.98807628774865	2014	HC	1
	-6.97112991244428	-7.02706959712702	-3.51596397271267	-0.231074664436249	-2.53951952995999	1.48445629043736	2.70502765537716	-9.32675066305726	-3.47393118833241	-3.56524143555073	-1.02786133189337	-1.47794425083904	-6.31486780899246	-1.82881255043828	-3.96377857513774	-3.84746058915514	-2.98186222861391	-4.53879242716093	-1.78886240530875	-3.19906837780295	2009	RR	1
	-7.45837796926554	-5.86471708732467	-5.21907665195344	0.0313951962755343	-2.13289427049735	1.87282935236918	3.57334533290617	-6.73134540984787	-3.10780328953451	-7.67260086796392	-0.170520907071478	-1.29335894269059	-10.4975772319168	-0.940808370942002	-4.62905751476301	-9.92014491384622	-4.29752077744378	-5.2896044519071	-2.67712873247578	-7.98807628774865	2007	RR	1
	-20.9826005914321	-5.05230623128179	-5.7815876781439	0.784922701562861	-1.8520421186129	2.0321107077811	3.50881096803383	-9.32675066305726	-4.83650126771712	-7.67260086796392	-0.783914620332291	-2.17136841831198	-10.4975772319168	-4.46154120316912	-6.88337479381923	-9.92014491384622	-4.03210510479884	-6.63185111764248	-2.56855657352869	-7.98807628774865	2008	RR	0
	-20.9826005914321	-6.68416154832686	-6.77288404004501	1.05311133645956	-1.17788172527066	1.39398062809359	4.78340511192814	-6.33814714154523	-3.50635266602479	-4.75217931085976	1.17118486277003	-1.04990490582631	-7.10468233515046	-0.779947148434026	-4.17214120794037	-3.48506275304229	-10.2522641090587	-3.85083667513499	0.993067561784093	0.855194215114994	2008	RR	0
	-10.7666428344278	-16.5185309142739	-5.54164962317748	-1.05589120089205	-3.50635266602479	1.90153963664484	1.29260723440307	-9.32675066305726	-5.96578428466209	-7.67260086796392	-0.607107689378259	-1.44614803181887	-10.4975772319168	-5.23806968742463	-6.37015674484432	-9.92014491384622	-5.00779765434476	-6.61356969717235	-7.46703749616412	-7.98807628774865	2014	HC	1
	-20.9826005914321	-7.62111173716135	-7.35007647380686	-0.83650126771712	-3.62593428177746	-0.319222865519394	2.44274691084545	-7.33496195995233	-2.27229732716276	-6.15051787736213	-6.29408293705032	-2.15200309344505	-10.4975772319168	-2.04132267172216	-5.03919566449685	-5.32497169635572	-5.37497969287282	-11.8598756085184	-7.46703749616412	-7.98807628774865	2009	RR	1
	-20.9826005914321	-8.09291391252395	-4.17853368625628	-0.132894270497345	-2.9105018491609	1.09228661092018	2.41729994090732	-7.27274442344005	-4.68038206579984	-4.92413317012492	-0.754683354842855	-1.33642766458248	-6.62245309647355	-0.714310823749618	-3.3945771550462	-2.71340018152227	-5.46470505889758	-6.14441866390066	-7.46703749616412	-7.98807628774865	2012	RR	1
	-11.6153562404076	-5.34814529999775	-6.40102201701472	2.0799753767206	-0.00723156923107586	1.94578682369938	4.29183800197141	-7.01503173534348	-2.04692104738749	-4.79371811714546	0.214389360657708	-1.55639334852439	-10.4975772319168	-2.49501386276471	-5.1073744748575	-5.85587801164405	-4.97929913250447	-5.68535059715819	-7.46703749616412	-7.98807628774865	2009	RR	0
	-9.04464074867392	-16.5185309142739	-8.13405694412354	-2.08926733809709	-4.44222232860507	0.00148227971429	1.62808117103312	-9.32675066305726	-4.87832144341175	-7.67260086796392	-1.01916780268814	-6.57346686188333	-10.4975772319168	-1.88689628665312	-5.2394827886779	-4.3715866285551	-6.87352155442148	-11.8598756085184	-3.70743926267075	-7.98807628774865	2011	RR	1
	-20.9826005914321	-4.69169559934057	-6.76187296228443	0.782408564927373	-2.92139016530363	1.38904005538001	2.68165632003674	-7.43658156340487	-4.96578428466209	-4.61673209705603	-0.479726656019993	-1.72737954533701	-7.79432091881717	-1.37654882526877	-4.46962374250284	-3.93868022928337	-5.29000965154427	-5.48166504141458	-2.96324118504214	-7.98807628774865	2012	RR	1
	-7.49259422237008	-16.5185309142739	-6.30080701964038	-0.78836474667285	-3.41119543298445	0.036329609081971	2.32962855855055	-9.32675066305726	-5.38082178394093	-7.67260086796392	-0.846604299113499	-1.72737954533701	-10.4975772319168	-1.27599275915922	-4.09758108295452	-3.73797941471457	-5.82871556122665	-5.68160006645176	-7.46703749616412	-5.74718567351457	2010	RR	1
	-6.36894828864359	-4.34572093277775	-4.44308819250825	1.26663664251399	-1.64837167089722	1.87204131769281	2.96028170647587	-9.32675066305726	-4.18442457113743	-7.67260086796392	-1.05833291031544	-2.5649048483799	-7.73907778447999	-3.4910091051621	-6.45325169551645	-9.92014491384622	-6.09624727110082	-5.97180140210436	-7.46703749616412	-7.98807628774865	2012	HC	0
	-20.9826005914321	0.590991605535098	-3.66849041026408	4.81839044446963	-1.01741705307741	3.02219797536403	5.0081785290711	-7.22369079211301	-3.36587144247496	-7.67260086796392	0.847756071239763	-1.16812275880833	-10.4975772319168	-0.921010379376954	-4.20730635179456	-3.69499859531165	-5.84708922257376	-4.62120522791234	-1.90483784289641	-3.37838156150246	2009	HC	1
	-5.7875251662909	-5.69976703103464	-3.73193268517294	-0.161653263478769	-2.5649048483799	1.14862696874155	3.42975200761162	-7.73528687125224	-4.01158797427521	-5.11174497506161	0.00983235242182963	-1.02914634565952	-6.99371075277289	-0.412369773438999	-3.23147733414012	-2.2289883366103	-4.29915691097961	-4.85893185544707	-3.80789893795707	-3.88622449330992	2012	HC	1
	-20.9826005914321	-5.62005122357784	-4.78836561156329	0.609754962172443	-2.35845397091248	2.01258424844716	3.25367479445843	-7.76972489292952	-2.5649048483799	-4.14715853531796	-0.388663627857656	-1.17136841831198	-10.4975772319168	-2.42554763238158	-4.95973060594254	-7.33032240827445	-2.62498830672838	-5.69938908591279	-4.03802293588647	-4.99417828808288	2006	HC	0
	-20.9826005914321	-4.05433253814341	-1.45755028666771	3.12449357219531	-1.17788172527066	2.65835248950203	3.33624105628543	-6.98471874032373	-4.87832144341175	-7.67260086796392	0.19121851197811	-0.828793172581858	-10.4975772319168	-0.958767620003285	-3.4098295406176	-2.74206958574015	-4.75847266003794	-6.26752812791438	-7.46703749616412	-7.98807628774865	2010	RR	1
	-20.9826005914321	-16.5185309142739	-6.98000578498493	0.415758666522498	-1.59509687785487	1.51959586700609	3.25549127069963	-7.53910899672987	-3.39592867633114	-5.8796321590544	-0.762965579372691	-2.08926733809709	-7.54888147440967	-1.51746249297703	-4.47132518284914	-3.79457183173723	-4.90887069842921	-5.61873722079958	-7.46703749616412	-2.53649781808313	2010	HC	1
	-20.9826005914321	-6.20708489408543	-4.33755715287667	-0.446148031818874	-3.22431729826094	0.691638681932317	2.27432239632146	-9.32675066305726	-3.92139016530363	-5.52941631844012	-0.91298760025773	-2.15842936260448	-10.4975772319168	-2.28985392595201	-5.31679903585653	-5.92399242213546	-6.52727195221353	-11.8598756085184	-0.684408379862857	-3.26636716151644	2007	RR	1
	-20.9826005914321	-4.03114567351454	-6.68592112868245	1.7995018140616	-1.59946207041627	1.54423881862467	2.69460368666607	-9.32675066305726	-5.32192809488736	-7.67260086796392	-1.09517853021844	-2.82623293226329	-10.4975772319168	-3.83771972587286	-6.58555105566858	-9.92014491384622	-6.31006434602856	-5.68231101730271	-7.46703749616412	-7.98807628774865	2007	RR	1
	-7.9091170360435	-5.5064537433571	-6.37433036577059	-0.202571917847687	-3.19759995988516	0.704430684543512	2.13381309039646	-7.28175568714846	-5.38082178394093	-7.67260086796392	-1.23830827071477	-2.2446850959549	-10.4975772319168	-2.68092868256663	-9.90825845709478	-9.92014491384622	-10.2522641090587	-6.14443591108333	-5.67212401031844	-7.98807628774865	2011	RR	1
	-8.23786308134719	-16.5185309142739	-4.48526563351163	-4.41119543298445	-8.64385618977473	-3.56063001181248	-2.97310843243843	-9.32675066305726	-4.265344566521	-7.67260086796392	-6.29408293705032	-6.57346686188333	-10.4975772319168	-8.7970719771906	-9.90825845709478	-9.92014491384622	-10.2522641090587	-11.8598756085184	-7.46703749616412	-7.98807628774865	2007	RR	0
	-5.13372632449759	-6.24794507897488	-4.00482595487033	0.944108799107955	-1.83650126771712	1.29836593786481	3.17883558413795	-6.6691740195422	-4.608232280044	-7.67260086796392	-0.148741220025652	-1.24127043154214	-10.4975772319168	-1.49434924818637	-4.90347179793154	-5.26827098758625	-5.05809621887997	-5.8524894338312	-7.46703749616412	-5.36673356901075	2010	RR	0
	-20.9826005914321	-7.00878501111938	-8.71542254995591	-0.380821783940931	-2.94341647163363	1.10771703154338	2.51094185884302	-9.32675066305726	-4.265344566521	-7.67260086796392	-1.05839466342005	-2.27928375747887	-7.37779278029699	-2.32815221010202	-5.56425231732091	-6.92774500409059	-6.4472356805168	-5.99489667954315	-7.46703749616412	-7.98807628774865	2011	RR	1
	-20.9826005914321	-7.23197948611834	-7.08650023748844	-0.293358942690592	-3.02326977932285	0.893064712297008	2.46615819209501	-7.1884494780386	-4.75633091903314	-7.67260086796392	-0.75480179765289	-1.49817873457909	-10.4975772319168	-1.85989557597253	-4.50343619133707	-4.42754831783128	-4.91966827823991	-11.8598756085184	-7.46703749616412	-7.98807628774865	2010	HC	1
	-20.9826005914321	-3.18587937337572	-3.71470039916316	1.33628338786443	-2.2584251525812	1.26430055975294	2.86847685668834	-9.32675066305726	-4.87832144341175	-7.67260086796392	-0.190340557418671	-1.59946207041627	-10.4975772319168	-1.2266796286974	-4.00969605040206	-2.98776853392345	-6.92681565168858	-5.79035341788326	-2.10572639643032	-7.98807628774865	2013	RR	1
	-20.9826005914321	-6.90704824396306	-5.58177165567393	-0.128156351490682	-2.73696559416621	1.61684865724477	2.56971485347308	-9.32675066305726	-3.98850436116217	-7.67260086796392	-0.862230678707251	-1.96015973546821	-7.73692673365054	-2.05805829194609	-4.67541307599621	-4.67249694470321	-4.3956607573601	-7.00197930357338	-7.46703749616412	-7.98807628774865	2010	RR	1
	-8.05771720612988	-16.5185309142739	-4.96713843452607	-0.2688167584278	-2.1456053222469	1.04369551446646	3.45743132876401	-7.11160916605796	-2.62593428177746	-5.10920492649767	0.00352620566759228	-1.06793882865658	-10.4975772319168	-1.47818175245801	-4.02532578213382	-3.79691536175582	-4.83942447194594	-4.97312791178881	-7.46703749616412	-4.02972363337679	2010	HC	1
	-20.9826005914321	-16.5185309142739	-5.21636373918636	1.52707033551266	-1.33278908751913	1.99837659786351	3.91864947555715	-6.38886775114789	-1.52284078881336	-2.54743011718791	-0.131917319302048	-1.52699243208383	-10.4975772319168	-2.15881002024474	-5.18902659846802	-6.38716988240097	-1.03045629312342	-5.23642707708022	-3.34535795773021	-7.98807628774865	2005	RR	1
	-13.3253412773236	-16.5185309142739	-14.1066397800918	-2.87832144341175	-6.265344566521	-0.509474471596837	-0.121576390066562	-9.32675066305726	-5.15842936260448	-7.67260086796392	-1.94203387758776	-3.44222232860507	-10.4975772319168	-6.58883897420216	-6.79447800312092	-9.92014491384622	-10.2522641090587	-5.72107179002449	-7.46703749616412	-7.98807628774865	2010	RR	1
	-20.9826005914321	-6.34903172302568	-5.47644290410898	-4.41119543298445	-2.13289427049735	-3.56063001181248	-2.97310843243843	-7.34137628494101	-2.59946207041627	-7.67260086796392	0.156640102100862	-6.57346686188333	-10.4975772319168	-8.7970719771906	-5.2104362088412	-9.92014491384622	-10.2522641090587	-5.47758409623768	-7.46703749616412	-7.98807628774865	2009	RR	1
	-20.9826005914321	-16.5185309142739	-5.57187697847241	-1.19099722506091	-3.7178567712185	0.931385970459034	1.48436366546879	-7.55403423919046	-4.79585928321977	-7.67260086796392	-0.422379987074864	-1.8211260418302	-10.4975772319168	-2.01566732527409	-4.71477122511059	-5.71298406821999	-6.76784105301728	-5.21527976889435	-4.22558721291628	-5.16255089252877	2015	HC	1
	-20.9826005914321	-16.5185309142739	-5.21530326012971	-1.40354186044101	-3.92139016530363	1.86319194166344	1.77682143144033	-9.32675066305726	-4.83650126771712	-7.67260086796392	0.165499685132321	-1.0439433475876	-10.4975772319168	-2.2619068737086	-5.10338060373795	-7.51417356043304	-6.55422307387861	-5.46406006819926	-7.46703749616412	-7.98807628774865	2012	HC	1
	-20.9826005914321	-16.5185309142739	-7.15910641325705	0.288063200325316	-1.68038206579984	1.46524692203282	3.12050744359331	-7.50154738317792	-5.21089678249862	-6.33964060384223	-0.157493557144628	-2.17788172527066	-10.4975772319168	-2.734085504525	-6.25634376203398	-8.35023568364005	-6.4720272524998	-4.58556865229095	0.830751225799772	-3.99981303883752	2009	HC	0
	-20.9826005914321	-6.75828481130833	-4.49262629202813	-0.186064929518683	-2.85725982788392	1.07868975724134	1.87487707602851	-9.32675066305726	-5.10780328953452	-7.67260086796392	-1.39620632280666	-1.68501351453148	-10.4975772319168	-3.41894816638135	-5.71111179041684	-9.92014491384622	-3.13213849802195	-5.72672159714891	-7.46703749616412	-7.98807628774865	2008	HC	1
	-20.9826005914321	-1.71118097839329	-5.87638103564911	2.00934717225925	-2.45798964446339	1.64710427801901	2.86649671545045	-8.23065906530947	-4.92139016530363	-7.67260086796392	-0.516002056424643	-2.02326977932285	-7.90960298478602	-1.46140616381793	-4.56885223291162	-4.05376346079547	-5.36544237474969	-6.04456191743491	-7.46703749616412	-2.71401308936506	2011	HC	1
	-5.7666746535214	-3.28810132598162	-3.12248499237289	-4.41119543298445	-2.02914634565952	2.98740787655497	3.44588329664383	-9.32675066305726	-2.32915966411844	-4.46653943427488	0.826450623789712	0.126972856257766	-10.4975772319168	-1.37187513593957	-3.39579776149274	-3.23424082169214	-4.28592203536934	-4.96664438724249	-7.46703749616412	-7.98807628774865	2007	RR	1
	-20.9826005914321	-6.33937458980935	-6.56908296499451	-0.316528107144772	-2.61705613043101	2.26874684215585	3.29806010986877	-9.32675066305726	-3.44222232860507	-4.37865407521059	-0.852427503048697	-1.8416629728329	-10.4975772319168	-2.12570498338603	-5.15151294253119	-5.09720912314973	-3.99032549181825	-5.70818176983268	-7.46703749616412	-4.90153486317016	2009	RR	1
	-20.9826005914321	-5.31119613173293	-5.1134753350155	1.20037879798403	-1.77102743023984	1.79370596311815	3.63423554027157	-7.45555052599052	-2.77595972578207	-4.60206425006666	-0.177644935711987	-1.08008791132269	-10.4975772319168	-0.843890752342919	-4.10446018807535	-3.08053036497409	-4.05789676743133	-4.32489036121172	-0.467495283569656	-2.42308314634557	2008	SP	1
	-20.9826005914321	-16.5185309142739	-7.02555730156554	-0.465938397578882	-3.29335894269059	0.795803148502559	1.94445396346932	-9.32675066305726	-4.79585928321977	-4.78435292437877	-1.04168065755271	-2.18442457113743	-10.4975772319168	-2.33541512419958	-6.04600974277294	-7.11503685869079	-5.53075471997163	-5.66601190277535	-7.46703749616412	-7.98807628774865	2014	HC	1
	-7.22335191090802	-6.59963100853369	-4.94645340679026	-0.248107861595691	-2.64385618977472	1.54503773031078	2.55696976509775	-6.39898062606232	-2.59946207041627	-4.62722381209432	-0.871406262178874	-1.97143084780323	-6.59990526216033	-2.27581272912588	-5.00745021426982	-9.92014491384622	-5.68744273665298	-5.77137513702271	-7.46703749616412	-4.10983812790931	2009	RR	1
	-20.9826005914321	-16.5185309142739	-8.02673339063871	-0.109358756036556	-2.05889368905357	1.2618961748965	3.29174165691008	-7.56363500580549	-5.01158797427521	-7.67260086796392	0.409430668907753	-1.10159814000781	-10.4975772319168	-1.26430540971997	-4.79260251122476	-4.6780061289515	-6.29639621632132	-4.68036194219398	2.97422585904507	-2.91548196194284	2014	RR	1
	-20.9826005914321	-5.11612955437061	-5.30933781334187	0.919912088677308	-2.05889368905357	1.53977993847596	3.86064097246085	-5.3194562818753	-2.63486740654747	-5.43156920106772	0.585076302392521	-0.512513650651464	-10.4975772319168	-0.803541752519641	-3.3016937730185	-2.81657254498351	-4.63011478873375	-4.96384930578184	-3.17430790615815	-7.98807628774865	2006	HC	1
	-20.9826005914321	-16.5185309142739	-7.15837144974889	-0.883635243308215	-3.96578428466209	0.207947262077348	2.44729373499618	-7.3164357666277	-5.21089678249862	-7.67260086796392	-0.872876399964544	-1.7809089417538	-10.4975772319168	-1.35056291551243	-4.63901121636176	-4.46709493001904	-10.2522641090587	-6.33142161030062	-7.46703749616412	-5.30433161009776	2014	HC	1
	-20.9826005914321	-16.5185309142739	-6.05438235679936	0.631337144127481	-1.99424073071132	1.44043558671168	3.05398296584943	-9.32675066305726	-3.59074485331516	-5.06612562262135	0.30771971550421	-1.35845397091248	-8.83567028980234	-1.23314832466947	-4.98986622085773	-5.30424849451116	-10.2522641090587	-5.33300342178406	-7.46703749616412	-7.98807628774865	2014	RR	0
	-7.17815594022541	-16.5185309142739	-4.3417635580329	0.752748591407134	-1.35845397091248	1.4772198424882	3.61467494225015	-6.8553223521121	-4.50635266602479	-5.42184120013298	-0.634084622231226	-1.2446850959549	-6.51257634230613	-1.4016492064523	-4.37814812375057	-4.9447370308167	-6.29790345874494	-5.98415417054865	-7.46703749616412	-7.98807628774865	2011	HC	1
	-20.9826005914321	-16.5185309142739	-4.60366905975003	0.356143810225275	-2.75633091903314	0.513093749221831	2.99203191789551	-6.40726873197145	-3.13289427049735	-3.71236419876375	-0.712963647195536	-1.59509687785487	-7.20775451777408	-1.37969606451649	-4.03312402874098	-3.13208100958711	-5.51711201605762	-6.3091234036258	-7.46703749616412	-7.98807628774865	2008	HC	1
	-20.9826005914321	-5.07234674529109	-7.57749993443893	0.119024103142275	-3.42662547355406	1.06353301148499	2.39257041990081	-6.98835232092384	-4.608232280044	-4.75131074017066	-1.24894290098743	-2.45008444637804	-10.4975772319168	-2.25058406692369	-5.25789748501374	-5.70171781942938	-6.62087962812587	-5.74520296361912	-7.46703749616412	-7.98807628774865	2005	RR	0
	-20.9826005914321	-6.13186982199507	-5.99540991532528	2.31498648546852	-1.06793882865658	1.38462652686348	4.43061450846874	-6.28805565553327	-4.83650126771712	-4.9354447064955	0.134219703789232	-0.650634722405787	-10.4975772319168	-0.384321907476298	-3.62353966875015	-3.02076494985637	-3.84799595044796	-5.1120335472749	-2.96088344255346	-2.82175170557859	2008	HC	0
	-20.9826005914321	-16.5185309142739	-6.24518020235822	0.00288250853312136	-2.95455702923883	1.37857112709332	2.32306373061987	-7.78504874225059	-4.96578428466209	-7.67260086796392	-0.345349245572314	-1.58640591759082	-10.4975772319168	-1.55936773633651	-4.60537228197132	-4.87559643387275	-5.38272338175905	-5.6415450411303	-2.38602118469715	-4.75778194692667	2012	RR	1
	-6.64547486537016	-6.77518274248603	-5.78367600406356	0.0412429822318813	-2.78587519464715	0.266776952474325	2.28590630609292	-9.32675066305726	-5.50635266602479	-7.67260086796392	-1.59293037277895	-1.81603716515741	-10.4975772319168	-2.46995947875598	-5.26041244217808	-9.92014491384622	-5.5268133898267	-6.22774035444562	-7.46703749616412	-7.98807628774865	2015	HC	1
	-20.9826005914321	-8.18178415542403	-6.03668731835819	0.592636428606577	-1.75146516386132	1.63974940474793	3.54938622814448	-6.53529795696832	-5.44222232860507	-7.67260086796392	-0.185555323173665	-0.703689439291908	-10.4975772319168	-0.752689256001352	-3.91944519390478	-4.59177892350591	-5.43003145151244	-11.8598756085184	-7.46703749616412	-7.98807628774865	2012	HC	0
	-7.10680860609918	-6.1763707927362	-5.07496428466048	1.41142624572647	-1.38458370273713	1.37601332427584	3.60617677625187	-7.06800917113497	-2.79585928321977	-5.53816276514526	0.150790774972286	-1.14241704461585	-10.4975772319168	-1.52723814771475	-4.22668099272599	-3.68135688007354	-5.11969022555649	-4.52017397082154	-3.23463683931831	-7.98807628774865	2009	HC	0
	-8.37352338126311	-5.92536243465061	-14.1066397800918	1.48954293564247	-0.977099597889921	1.66726406045988	3.8028863351917	-4.14393016895118	-0.267079617891743	-5.91978583534248	-0.290713011777041	-1.2688167584278	-5.45389511910108	-1.50841892439265	-4.26287639667623	-3.63540040607417	-6.10882518807983	-5.40598524316729	-2.80259028545653	-5.54488484537637	2007	HC	1
	-20.9826005914321	-9.13553288767966	-14.1066397800918	-0.314732593483158	-2.55639334852439	0.771561942551772	2.61487557493504	-6.62076940719147	-2.58207999218803	-6.12004678052378	-1.5469932833302	-2.27229732716276	-10.4975772319168	-4.69913943481967	-6.37015674484432	-9.92014491384622	-4.53085536436811	-5.17868761389315	-7.46703749616412	-7.98807628774865	2006	RR	1
	-6.67882626330118	-3.40703577360615	-5.24383365437026	1.1833277060448	-2.76611193982572	0.47248933633111	3.04382726913553	-9.32675066305726	-3.41119543298445	-4.8275527001969	-0.213524955766648	-1.72737954533701	-10.4975772319168	-1.78120194766901	-4.74033897812614	-3.92254228932434	-5.24375171600947	-3.76473004855739	1.28367960495292	-1.28579516547869	2007	RR	1
	-20.9826005914321	-7.56639999336065	-14.1066397800918	-0.50635266602479	-3.04692104738749	0.181569487178618	2.4110746558011	-9.32675066305726	-4.75633091903314	-6.33185915618307	-1.51373763924555	-2.54793176977619	-10.4975772319168	-2.65747967026409	-5.87078500467949	-9.92014491384622	-10.2522641090587	-11.8598756085184	-7.46703749616412	-7.98807628774865	2014	HC	1
	-20.9826005914321	-16.5185309142739	-6.80790990578408	-0.0892673380970874	-2.42662547355406	0.159780297952254	2.56917599176507	-7.25271133769204	-3.98850436116217	-7.67260086796392	-1.74984873750061	-1.53533173299656	-6.60484880440907	-1.44419868808941	-4.31936128602393	-4.3667562196463	-10.2522641090587	-6.03859579724593	-7.46703749616412	-7.98807628774865	2011	HC	1
	-6.52425943244198	-7.15472605170221	-4.71920110614257	1.18205660901025	-1.68501351453148	1.17128178155031	2.84713577243355	-5.73912976022477	-4.64385618977472	-1.509618562884	-0.977954471776891	-1.81603716515741	-6.27118597952438	-1.49615785489518	-4.75286334147083	-4.55740307913525	-5.09600062401129	-5.71991354555349	-7.46703749616412	-7.98807628774865	2009	RR	1
	-20.9826005914321	-16.5185309142739	-14.1066397800918	1.31440650755482	-1.12973392960402	1.90245115199616	3.87658400785655	-8.08959428952704	-4.01158797427521	-7.67260086796392	-0.0171250310969152	-1.27928375747887	-6.32090624046017	-1.39066593884656	-3.83632360045814	-3.22072810766196	-4.86783718830582	-5.00092329704563	-7.46703749616412	-7.98807628774865	2008	SP	0
	-8.43245720756941	-6.6973003984068	-8.71004854588788	-0.614845103115656	-4.41119543298445	-0.260103579056501	1.63181025235661	-7.79491542996603	-3.75633091903314	-7.67260086796392	-1.5091941012361	-6.57346686188333	-10.4975772319168	-2.72367602263566	-5.92399119582113	-7.09625849566858	-4.68473639938906	-11.8598756085184	-7.46703749616412	-7.98807628774865	2014	HC	1
	-20.9826005914321	-7.17619038315205	-7.34897331861067	-1.98279070996778	-4.44222232860507	0.338046181992697	1.79988336410842	-8.00833238053272	-4.29335894269059	-4.85129583959059	-1.34879423435064	-2.08926733809709	-10.4975772319168	-1.82552192534778	-4.67541307599621	-4.40464942033123	-6.27517713393243	-5.34267448628644	-7.46703749616412	-4.30409213845276	2014	RR	1
	-8.31722441145569	-6.07661584910918	-4.51181716830308	0.643394453479892	-1.68501351453148	1.4933800222905	3.13046681690057	-6.68620290197646	-3.1456053222469	-7.67260086796392	-0.548116960319898	-1.63039392996816	-10.4975772319168	-2.51962141108161	-4.96539566594703	-9.92014491384622	-4.68967919159731	-5.01098956610995	-7.46703749616412	-7.98807628774865	2010	RR	0
	-20.9826005914321	-6.3021773183252	-4.46507979722001	1.42921422983958	-2.10159814000781	1.70222664997668	3.39972018571024	-7.42270442283645	-3.98850436116217	-4.79097827220958	0.414506266881315	-1.23107466443625	-9.15853602786555	-1.32052889776004	-4.52382683465505	-4.3715866285551	-5.35921995943566	-5.19576543630076	-7.46703749616412	-5.23878260214263	2012	HC	0
	-20.9826005914321	-5.7406998066001	-5.40549603005328	0.883620816285671	-3.25153876699596	0.299967880481164	2.5505814773781	-9.32675066305726	-4.75633091903314	-7.67260086796392	-1.99417237088734	-1.8520421186129	-10.4975772319168	-1.97428387226211	-4.79229550292991	-6.57755823276411	-3.71926884007974	-11.8598756085184	-7.46703749616412	-7.98807628774865	2010	HC	1
	-7.28115327100766	-16.5185309142739	-5.13022543100979	-0.994240730711315	-3.62593428177746	0.866711390381533	1.74964544164875	-9.32675066305726	-3.85725982788392	-7.67260086796392	-0.484453600640661	-2.26534456652099	-10.4975772319168	-2.49052989986896	-5.5454084683327	-5.88279955275213	-5.21424256226166	-6.6380828384717	-7.46703749616412	-7.98807628774865	2013	HC	1
	-20.9826005914321	-16.5185309142739	-8.09502887377527	1.45259543470287	-1.04692104738749	1.74331829874544	4.44466181572981	-7.94887911279807	-2.76611193982572	-4.83631829033255	-0.0167056645996973	-1.265344566521	-10.4975772319168	-1.66136901349296	-5.15151294253119	-4.67249694470321	-8.40791772895355	-4.71705276873824	-1.13173463901706	-2.90957080864427	2009	RR	0
	-20.9826005914321	-5.84168236659857	-8.75731510386875	1.7057567820498	-1.34007544159762	1.91919027047437	4.0656530740621	-6.12615204738529	-2.76611193982572	-7.67260086796392	-0.19214272333218	-1.31832585820717	-10.4975772319168	-1.3462988329881	-4.00969605040206	-3.32100101402464	-5.9547404792635	-4.62896819787883	-1.16790086668177	-4.75853614478129	2009	SP	1
	-5.00695629152166	-5.33731465081394	-3.67063061855089	1.27142567609293	-1.9378782880922	1.38265523641469	2.89417415120292	-9.32675066305726	-4.96578428466209	-7.67260086796392	-0.352735365955262	-1.17462139610707	-6.66714387494981	-1.20294147108444	-3.62578074088708	-3.06773886139172	-10.2522641090587	-6.35539757269248	-7.46703749616412	-7.98807628774865	2013	RR	0
	-20.9826005914321	-5.15256745886763	-4.45293471629546	0.483364360713349	-2.95455702923883	1.70267685055471	3.13058839381908	-7.40171371196585	-5.64385618977472	-7.67260086796392	0.135078135424731	-0.85464861442738	-10.4975772319168	-0.493826628390024	-3.45585798142117	-2.734911313172	-6.8578209415546	-5.59401816278131	-3.41100557760119	-5.91627505343235	2012	HC	1
	-20.9826005914321	-0.654229224091291	-5.32579416568792	4.95717170724639	-0.932361283124637	1.49826514937201	3.5422600447713	-7.23484751183874	-2.78587519464715	-4.52293721650444	0.493752038731543	-1.27229732716276	-7.26983970638136	-1.16686499186672	-3.86837829869569	-3.69323382793448	-6.49512840834684	-5.74603709812779	-4.53058082827109	-3.2583347143134	2008	HC	1
	-7.6110304734348	-6.36890108174754	-4.77524744831343	0.453122446595813	-2.01741705307741	1.25037223106207	3.26978364725149	-7.75060984257558	-1.50635266602479	-5.08139147781838	-0.216025864132118	-2.00578235259401	-10.4975772319168	-1.95238830995226	-5.03645347970525	-4.46408245279297	-6.94134689569904	-5.62728470621258	-7.46703749616412	-7.98807628774865	2010	HC	0
	-20.9826005914321	-16.5185309142739	-8.51147193285388	-1.7809089417538	-4.53951952995999	-0.953155542016053	1.41994824817223	-9.32675066305726	-3.96578428466209	-7.67260086796392	-2.55251229694092	-3.45798964446339	-10.4975772319168	-3.54051122029451	-7.07584004475356	-9.92014491384622	-10.2522641090587	-7.18658088618602	-7.46703749616412	-7.98807628774865	2011	RR	1
	-20.9826005914321	-6.04014489677185	-4.46599358685221	-0.72499295250013	-2.74661576419993	1.20232821935877	3.64765267539449	-7.79902384331165	-5.265344566521	-7.67260086796392	0.325391910500758	-0.434402824145775	-10.4975772319168	-0.431871073934167	-3.30641112888162	-2.90980474031653	-4.19302802907355	-5.08931993910328	-3.45415987439691	-4.32402519056872	2013	RR	1
	-20.9826005914321	-16.5185309142739	-7.29776346699208	-4.41119543298445	-8.64385618977473	-3.56063001181248	-2.97310843243843	-9.32675066305726	-8.64385618977473	-7.67260086796392	-6.29408293705032	-6.57346686188333	-6.70835080320752	-8.7970719771906	-9.90825845709478	-7.10451768900419	-10.2522641090587	-11.8598756085184	-7.46703749616412	-7.98807628774865	2012	RR	1
	-5.47755195397322	-16.5185309142739	-14.1066397800918	-0.512513650651464	-3.44222232860507	0.390093444692255	2.13460957311641	-9.32675066305726	-8.64385618977473	-4.81149513578713	-1.63811112149357	-3.25153876699596	-10.4975772319168	-3.97963016743331	-6.37978569990411	-9.92014491384622	-10.2522641090587	-6.70489537831729	-7.46703749616412	-7.98807628774865	2010	RR	1
	-7.07197127025017	-6.3497501704789	-6.35792802709227	1.25338423580007	-2.25153876699596	0.670039929247813	1.92474739633738	-7.3946988870346	-4.08314123530025	-7.67260086796392	-2.57526094248046	-2.64385618977472	-10.4975772319168	-2.98283383179759	-5.87078500467949	-9.92014491384622	-5.60862883244429	-5.89245888467053	-7.46703749616412	-7.98807628774865	2013	HC	0
	-7.53560406449114	-10.5490297588163	-4.64032196740728	-0.121863233373052	-2.55639334852439	1.45844342973719	2.88844199830723	-6.6608582103902	-5.01158797427521	-7.67260086796392	-0.538998623939252	-1.67116353577046	-10.4975772319168	-2.49413980203369	-5.43664812500144	-5.92399242213546	-6.61318693432322	-6.7256236983249	-7.46703749616412	-7.98807628774865	2011	RR	1
	-20.9826005914321	-16.5185309142739	-14.1066397800918	-4.41119543298445	-8.64385618977473	-3.56063001181248	-2.97310843243843	-9.32675066305726	-8.64385618977473	-7.67260086796392	-6.29408293705032	-6.57346686188333	-6.74129260524917	-8.7970719771906	-9.90825845709478	-9.92014491384622	-10.2522641090587	-11.8598756085184	-7.46703749616412	-7.98807628774865	2009	RR	0
	-7.06967871065862	-5.92364999883621	-3.76146265242541	0.141432790929296	-3.23786383009889	0.939623755869795	2.26933724918341	-7.73833028670858	-4.79585928321977	-5.05712785493973	-0.700962461796461	-2.32915966411844	-10.4975772319168	-2.61362493574753	-5.29504142687593	-5.77136237132181	-6.49508346775996	-6.58170849853497	-7.46703749616412	-7.98807628774865	2013	HC	1
	-20.9826005914321	-16.5185309142739	-6.81721853391297	0.128293401009818	-1.70839644196944	0.971222749355244	3.96345184711178	-7.10759141251319	-3.44222232860507	-5.03730070254767	-0.163013059013363	-1.45403163089471	-10.4975772319168	-1.90540769941528	-5.08743079646398	-5.57709092567411	-10.2522641090587	-5.15665295337141	-7.46703749616412	-2.3373880831694	2009	RR	1
	-5.34763830019535	-5.80505182837884	-3.95930873276272	0.141432790929296	-2.17788172527066	1.00799701808293	2.70723844428128	-7.33674857585519	-5.57346686188333	-5.81401930301594	-1.87846967076565	-1.8059129478837	-10.4975772319168	-1.82369653662132	-4.60510263607315	-4.42754831783128	-6.37740554402719	-6.16763099060924	-7.46703749616412	-7.98807628774865	2009	RR	1
	-20.9826005914321	-16.5185309142739	-4.10542704640126	1.93997876494071	-1.41888982477445	2.68178690527493	3.84566658787854	-7.14304167828122	-3.8160371651574	-5.63037087832582	0.830749156132185	0.685267406516842	-10.4975772319168	-1.24488713868817	-3.05394391156725	-3.01220108704374	-1.30143947707961	-4.49230246843117	-3.32337967116647	-4.93311225263681	2008	RR	0
	-7.08150917016512	-5.37721720811648	-5.93194348378903	1.68706068833989	-1.53951952995999	1.91130866759664	4.06305065900298	-7.06836436299745	-2.87832144341175	-4.27866890862804	-0.325736130282626	-1.46992925777492	-10.4975772319168	-1.96611735460429	-4.94730953855787	-5.26827098758625	-5.82106932704483	-4.54516367637516	-2.11808934248492	-7.98807628774865	2009	RR	1
	-20.9826005914321	-16.5185309142739	-7.08539207835536	-1.56917950348023	-4.47393118833241	0.427652897109782	1.0921538049797	-9.32675066305726	-8.64385618977473	-7.67260086796392	-1.39317534228884	-2.73696559416621	-10.4975772319168	-2.5895372060977	-5.70767568941119	-6.13656997512931	-7.91165133805538	-11.8598756085184	-4.20153161349346	-7.98807628774865	2013	RR	1
	-4.57993031693436	-4.23365901748433	-3.38271344610721	1.52004502403982	-1.92139016530363	1.12596729756294	3.21446410007342	-9.32675066305726	-4.92139016530363	-7.67260086796392	-0.0071716945891309	-1.40736357139342	-6.70311287225366	-2.14312605023043	-4.50607002385074	-6.03348400718708	-10.2522641090587	-6.63128651514535	-7.46703749616412	-7.98807628774865	2012	HC	1
	-4.78352965000807	-1.79242394435578	-4.42352888466373	2.27082791555366	-2.2584251525812	1.55458959082844	3.144170253939	-5.88412011229426	-3.55639334852439	-3.53434889591176	-0.294219534095273	-1.21759143507263	-7.08233118205416	-1.33664297373765	-4.00202308369015	-2.91107346487512	-10.2522641090587	-5.27704877998158	-7.46703749616412	-2.44224543543297	2008	HC	1
	-7.29735054182636	-6.85807583573235	-14.1066397800918	0.0551956542421246	-3.22431729826094	0.660944132303936	0.681407573861945	-9.32675066305726	-5.96578428466209	-7.67260086796392	-1.73305124249788	-2.31473259348316	-10.4975772319168	-7.7970719771906	-7.93402281456944	-9.92014491384622	-10.2522641090587	-5.55837381327758	-7.46703749616412	-7.98807628774865	2014	RR	1
	-20.9826005914321	-4.67071424585244	-4.85508391625654	1.04124298223188	-2.19759995988516	1.45155558482889	2.57265108391444	-6.64097570276844	-3.73696559416621	-3.73213505902873	-0.877542762767697	-2.63486740654747	-8.15415322067741	-2.13677116221674	-5.4758381520652	-5.09254941193754	-4.07622091941064	-5.24331410698398	-7.46703749616412	-7.98807628774865	2008	RR	1
	-20.9826005914321	-16.5185309142739	-6.0017049308263	0.593592805864596	-2.608232280044	-0.0784003065598768	3.32911460418221	-5.47869098043283	-2.74661576419993	-7.67260086796392	0.632912924729136	-0.200912693925996	-10.4975772319168	-0.0918792170597034	-3.3352425330484	-3.48900923115993	-6.12484059973004	-4.52693372764715	0.457818330541428	-1.73382116379298	2014	HC	1
	-6.70202831570389	-5.66875281346857	-4.96327976336749	-4.41119543298445	-3.29335894269059	-3.56063001181248	-2.97310843243843	-9.32675066305726	-8.64385618977473	-7.67260086796392	-1.00439625822997	-6.57346686188333	-10.4975772319168	-8.7970719771906	-9.90825845709478	-9.92014491384622	-5.17695040513974	-11.8598756085184	-7.46703749616412	-7.98807628774865	2009	RR	1
	-20.9826005914321	-5.16117440838944	-5.69695065813982	0.411426245726465	-3.07096652135414	1.62575842639184	2.35781117184743	-7.71160958271735	-8.64385618977473	-4.60523000422518	-1.09692812375768	-2.34373246520571	-10.4975772319168	-2.79446722333041	-5.56425231732091	-6.61334495025292	-10.2522641090587	-5.10075669362493	-1.93452872057593	-3.91290657942414	2006	RR	1
	-7.49626711359418	-6.19196659875242	-4.96931812193248	0.664482840364683	-1.45403163089471	1.13883279140606	5.11827732642515	-9.32675066305726	-3.44222232860507	-4.66345772164725	1.884583495919	0.699551632523089	-4.51525057564151	1.0295505072633	-2.4701668304611	-1.8873225556015	-5.56379349239381	-4.1406762368997	-1.09265797841874	-2.71767297218907	2012	RR	1
	-20.9826005914321	-16.5185309142739	-14.1066397800918	-0.852042118612899	-2.85725982788392	0.852883556484492	2.83550724147018	-7.86179917686446	-4.18442457113743	-7.67260086796392	-0.573603700664117	-1.85725982788392	-10.4975772319168	-2.43987399656876	-5.31724066900946	-5.1046089705414	-5.13481222672345	-5.63807400135942	-7.46703749616412	-3.92997252891359	2012	HC	1
	-12.5206016978698	-16.5185309142739	-6.21750882658605	3.59586166415425	1.31672502157875	1.66726406045988	6.28489725474661	-6.62273122353367	-3.96578428466209	-4.72223691068135	-0.627173817169797	-1.18442457113743	-3.68733588989317	-1.67808936067408	-4.18209091991487	-7.51417356043304	-5.55066648745679	-4.27195683555979	-7.46703749616412	-3.79933935029305	2008	HC	0
	-20.9826005914321	-16.5185309142739	-4.06726404837419	1.82374936030827	-0.915935735211525	2.08307964303166	3.45692930650761	-6.39516279342567	-2.608232280044	-7.67260086796392	-0.79571338279611	-2.41119543298445	-10.4975772319168	-2.80289202233873	-5.50102722407957	-9.92014491384622	-6.97893289827535	-4.4036051266774	-7.46703749616412	-4.35097987351426	2005	PP	0
	-20.9826005914321	-16.5185309142739	-3.58356686008224	-0.595096877854869	-4.32192809488736	0.700534923106448	1.45308944180292	-7.19925584760983	-5.05889368905357	-5.88533602660305	-1.28653720660271	-2.45008444637804	-7.62754821719618	-2.12469332548697	-4.71477122511059	-3.96433598249715	-6.00581449228874	-5.34866115306181	-3.53067539442497	-7.98807628774865	2014	HC	1
	-20.9826005914321	-16.5185309142739	-8.08858846760014	-0.662003536484984	-2.95455702923883	0.0064797255987408	3.17244897122743	-9.32675066305726	-6.50635266602479	-7.67260086796392	-0.679050493136565	-1.89432192210546	-10.4975772319168	-0.7038282994979	-4.94730953855787	-9.92014491384622	-10.2522641090587	-6.1813735878603	-4.75331505862511	-7.98807628774865	2013	RR	1
	-20.9826005914321	-7.13185129601208	-5.6625941283152	0.104336659814736	-2.34373246520571	1.66813889964174	3.30245369761619	-9.32675066305726	-3.18442457113743	-4.52955499285137	-0.498559998812924	-1.52284078881336	-7.12959431626484	-1.32503679596585	-4.15496700782315	-4.28732527074978	-3.56362992823708	-5.96865006722687	-3.86819670448904	-3.84779474951526	2008	HC	1
	-20.9826005914321	-4.16718360442254	-4.63267859873133	1.74889054264591	-1.12973392960402	3.02202038106274	4.5369804501747	-9.32675066305726	-0.907792561902911	-3.79584287907463	1.05512063711009	-0.163267919540864	-10.4975772319168	0.138996613049224	-3.01002330115598	-2.1764870980388	-4.42648154883205	-4.14121633040865	0.421114199477455	-1.5154193348568	2007	RR	1
	-20.9826005914321	-16.5185309142739	-14.1066397800918	-4.41119543298445	-8.64385618977473	-3.56063001181248	-2.97310843243843	-7.15241850165234	-8.64385618977473	-7.67260086796392	-0.00516916142236842	-6.57346686188333	-10.4975772319168	-8.7970719771906	-4.53923031537093	-9.92014491384622	-10.2522641090587	-5.95191821609313	-7.46703749616412	-7.98807628774865	2006	RR	1
	-20.9826005914321	-6.69159524308451	-6.6699824960972	-0.0954195650786824	-2.8160371651574	1.70798569102321	2.0703621029486	-9.32675066305726	-5.38082178394093	-7.67260086796392	-1.37915503467132	-2.7178567712185	-10.4975772319168	-2.78449273057249	-6.36473474923534	-7.33032240827445	-6.04226958117574	-5.66006746107633	-3.42279863138683	-5.02779303779013	2009	RR	1
	-20.9826005914321	-4.25181953528867	-5.18239920137928	1.20414071678023	-2.38082178394093	1.38959079829564	3.31526489975995	-7.79004340278406	-2.49005085369569	-3.83377803523015	-0.458080877680982	-1.47794425083904	-10.4975772319168	-1.44167744954131	-4.26161622061453	-3.69499859531165	-4.69951787326227	-6.17358766358233	-5.4069754353203	-7.98807628774865	2006	RR	1
	-8.15387897853308	-8.5726193130922	-2.68777450203783	-1.2688167584278	-2.8160371651574	0.884493991630099	2.73068422070793	-5.43065170144211	-3.27928375747887	-5.38341018323727	-1.06956473805308	-1.48600402063299	-10.4975772319168	-1.70605881824242	-4.31936128602393	-5.29504221986827	-3.75543129770373	-2.81125065249652	1.98497603777614	-2.14943617577176	2006	RR	1
	-20.9826005914321	-6.65028174738653	-4.97408580298478	-1.399730246491	-3.94341647163363	0.596560459457936	1.6915061875305	-7.75778354912195	-4.38082178394093	-7.67260086796392	-1.24424469286498	-2.28630418515664	-7.69323857585715	-2.35623800720585	-5.26083714491895	-5.79071635644791	-7.16471240312786	-5.60898380317743	-7.46703749616412	-5.51714778578647	2011	HC	0
	-20.9826005914321	-3.8763184214895	-3.92366162483694	1.55728754227831	-2.23786383009889	1.56121759281951	3.58664659842419	-9.32675066305726	-4.35107444054688	-4.76818165494263	-0.181957085517935	-1.73696559416621	-8.67976186675851	-1.96359863508385	-4.98986622085773	-6.02954691696221	-3.90220021889855	-5.53497121301071	-7.46703749616412	-7.98807628774865	2011	RR	1
	-20.9826005914321	-7.78211993496754	-4.7128812454777	0.936590829823938	-1.83135796444116	2.22839297617783	3.94529902349716	-7.13566244611979	-4.0350469470992	-6.59579299077314	-0.0655074590695417	-0.399730246490995	-10.4975772319168	-1.9406656623818	-4.0095176108464	-5.03645414257201	-3.8590263302726	-11.8598756085184	-7.46703749616412	-7.98807628774865	2009	RR	1
	-6.8271535398826	-16.5185309142739	-6.16685078890788	0.808179083771471	-2.17136841831198	1.21940181462779	3.11199264245038	-7.36855720772464	-3.87832144341175	-6.0113352288528	-0.154715537017826	-1.73696559416621	-10.4975772319168	-2.1652667495932	-4.86092692269117	-5.16114655662002	-5.63767333862593	-4.28555209669342	-0.987697327491174	-7.98807628774865	2013	HC	0
	-7.72121944692216	-16.5185309142739	-4.57424897936657	-1.04692104738749	-3.29335894269059	0.460981847348601	1.62675812417534	-9.32675066305726	-4.68038206579984	-7.67260086796392	-1.4931634862253	-6.57346686188333	-10.4975772319168	-5.76503552176494	-6.96423043750063	-9.92014491384622	-5.15386632186706	-7.96017302853278	-7.46703749616412	-7.98807628774865	2011	RR	1
	-20.9826005914321	-16.5185309142739	-4.58484186511024	-0.182786075741673	-3.1456053222469	0.716426642262806	2.42006123133474	-6.34923795248768	-3.45798964446339	-7.67260086796392	-0.630744365563271	-2.15200309344505	-10.4975772319168	-1.80944962227306	-4.96212093261303	-4.71541836252572	-5.52989044194899	-5.47678972101205	-3.74733471528173	-7.98807628774865	2009	RR	1
	-9.41759894692277	-16.5185309142739	-5.53337787978558	-4.41119543298445	-3.89969509420431	-3.56063001181248	-2.97310843243843	-8.03067187060752	-4.01158797427521	-7.67260086796392	0.0225514303761587	-6.57346686188333	-10.4975772319168	-2.37042448460494	-4.87795568172356	-9.92014491384622	-10.2522641090587	-11.8598756085184	-7.46703749616412	-7.98807628774865	2011	RR	1
	-20.9826005914321	-3.02056701280012	-3.08646505075263	1.04614178164472	-2.34373246520571	1.47482616325397	1.68426180093785	-9.32675066305726	-3.98850436116217	-5.88223965340206	-1.28326034737129	-2.9105018491609	-10.4975772319168	-3.77712809003335	-6.58555105566858	-9.92014491384622	-5.57183113657768	-6.23668533029712	-7.46703749616412	-7.98807628774865	2013	HC	0
	-8.3071165854163	-6.00628131949732	-4.53791928637404	-0.601649629654035	-2.98850436116217	1.40679693155269	3.06284404246769	-9.32675066305726	-4.05889368905357	-7.67260086796392	0.2448764888057	-0.625934281777462	-10.4975772319168	-1.69717812182449	-4.05868641271183	-3.98241371971739	-4.48670793555342	-6.22248260221295	-7.46703749616412	-7.98807628774865	2008	HC	1
	-6.19962862051467	-4.52208418969448	-4.00148400310974	1.98913900736823	-0.974262438586392	1.97067017934149	4.35323570477518	-9.32675066305726	-4.265344566521	-7.67260086796392	0.27219286973709	-1.12029423371771	-10.4975772319168	-1.6261974417756	-4.90347179793154	-5.06142957750037	-5.58076485027934	-3.80581097413472	0.467837082590044	-2.47758128388818	2009	RR	0
	-6.81743316986479	-16.5185309142739	-4.59199565565105	1.23511432037636	-1.77102743023984	2.24807982514561	3.66456920833613	-7.28183912591902	-5.79585928321977	-7.67260086796392	0.919016930086418	-0.50635266602479	-10.4975772319168	-0.454148424750124	-3.46733525168474	-2.41159979725886	-5.78105586756152	-6.22297209338104	-7.46703749616412	-3.82298140845592	2013	RR	0
	-20.9826005914321	-5.32790388849726	-5.37995468646723	0.360645202460216	-2.70839644196944	0.907276420693419	2.57186101762669	-9.32675066305726	-3.77595972578207	-7.67260086796392	-0.733656506537714	-2.01158797427521	-7.4194489985569	-1.14260526012327	-4.59379274812066	-9.92014491384622	-10.2522641090587	-4.94646021545197	-7.46703749616412	-3.9511855351209	2012	RR	1
	-11.4627422081829	-16.5185309142739	-14.1066397800918	0.386259141133346	-2.83650126771712	-0.0216330088302541	1.82403610005387	-9.32675066305726	-6.64385618977472	-7.67260086796392	-2.30260626567603	-2.49817873457909	-10.4975772319168	-3.27235003179647	-6.37015674484432	-9.92014491384622	-10.2522641090587	-6.14221700477262	-7.46703749616412	-7.98807628774865	2013	HC	1
	-20.9826005914321	-2.98666346351524	-5.78450425956627	1.72071624252113	-1.20756106993536	2.43725630457794	4.04482575810162	-4.2839129895682	0.700439718141092	-2.33283345081537	0.469305817734307	-1.02620507034739	-10.4975772319168	-1.35734556359722	-4.26308909539982	-3.66083011660227	-5.66457997243174	-5.34703836658359	-5.27350891902047	-4.56206650622156	2007	RR	1
	-13.1466083740829	-16.5185309142739	-14.1066397800918	-0.63486740654747	-3.47393118833241	-0.0491907812847215	1.16168310370992	-9.32675066305726	-8.64385618977473	-7.67260086796392	-1.75295063655644	-6.57346686188333	-10.4975772319168	-3.67321021381932	-6.64261297818936	-9.92014491384622	-10.2522641090587	-7.04533338291452	-7.46703749616412	-7.98807628774865	2014	HC	1
	-7.02072909515927	-16.5185309142739	-5.7713293661414	0.567545447643747	-2.21089678249862	0.412637388433587	2.65711488183025	-6.88653201130298	-5.15842936260448	-7.67260086796392	-1.56329703157188	-2.22431729826094	-10.4975772319168	-1.96299053560534	-5.00745021426982	-9.92014491384622	-10.2522641090587	-4.4210209393349	-7.46703749616412	-7.98807628774865	2011	RR	0
	-20.9826005914321	-3.74191226405774	-4.37994488087948	2.27202318906105	-0.756330919033137	2.0645476432783	4.60602855538692	-6.64299057523305	-3.98850436116217	-7.67260086796392	0.888877300686919	-0.483984852996335	-6.07889289495215	-0.141799130229039	-3.37377165095575	-2.67753417785906	-5.39567207700578	-2.98141316640385	1.43380975038543	0.17611872793828	2005	PP	1
	-7.83475389885348	-7.72456245729159	-6.01974217805026	-0.182786075741673	-2.63486740654747	0.331706941770834	2.58177522487549	-9.32675066305726	-2.74661576419993	-5.94818141411922	-0.25967720873572	-1.69432125675771	-10.4975772319168	-2.00034106456577	-4.90347179793154	-4.44387566323632	-10.2522641090587	-4.76136999678829	-3.7794026821594	-3.29423925518815	2014	HC	0
	-8.60560915502882	-6.73926701447929	-6.20771280953599	0.227741075839128	-2.45008444637804	0.794127166197674	2.87420995480553	-9.32675066305726	-5.21089678249862	-7.67260086796392	-1.09295054285997	-2.21759143507263	-10.4975772319168	-3.17934307310203	-6.3253624465467	-9.92014491384622	-6.55191557142389	-5.72842064861438	-7.46703749616412	-3.92364732147858	2012	RR	0
	-20.9826005914321	-5.6376529221501	-5.70431923222551	0.408168370708106	-3	0.921457632871582	2.871846822632	-7.4158541806531	-4.83650126771712	-7.67260086796392	-0.488073525515338	-1.7809089417538	-3.99889098817023	-1.89224182260582	-4.55740260356188	-3.73104828849528	-3.28337701098508	-3.99165856107301	-1.17611834165676	-2.08185089387866	2010	HC	0
	-20.9826005914321	-1.78876574181628	-3.10883853735249	1.60074549796208	-3.39592867633114	1.22125936094752	2.03905383896915	-7.30076073147371	-5.10780328953452	-7.67260086796392	-0.45219022796868	-2.38835545662634	-10.4975772319168	-2.52333084941294	-5.68687635923778	-6.27120335679004	-6.55249683408191	-5.78646879173993	-7.46703749616412	-7.98807628774865	2012	HC	1
	-8.13196186128074	-7.79930019903503	-14.1066397800918	-2.52284078881336	-4.44222232860507	-0.961559590003376	1.70918435945103	-7.2863070434074	-4.608232280044	-7.67260086796392	-0.761671796583353	-2.30757280191029	-10.4975772319168	-1.77131843591295	-4.77942564232435	-3.45882515922179	-10.2522641090587	-5.27883656331855	-7.46703749616412	-4.11356563813468	2009	HC	1
	-20.9826005914321	-6.31634289341739	-4.53921712091608	-0.362157939675895	-3.05889368905357	0.84882058329653	2.22497133496041	-9.32675066305726	-5.21089678249862	-7.67260086796392	-0.653243562006438	-2.38835545662634	-10.4975772319168	-2.56159533164423	-5.54151525105586	-5.42301556170869	-5.99852450933414	-5.17492437433754	-7.46703749616412	-4.45729861637686	2012	RR	1
	-20.9826005914321	-16.5185309142739	-5.64425369714083	-4.41119543298445	-0.902389203373578	2.26107289586014	4.40777303903518	-9.32675066305726	-3.19759995988516	-7.67260086796392	0.343074493331836	-6.57346686188333	-3.40681334976747	-1.79892468282484	-4.38056269316655	-4.10118879466967	-10.2522641090587	-3.7765352387232	-7.46703749616412	-3.54986847405725	2011	RR	1
	-5.80968128321575	-6.10996515502337	-4.67004284990077	0.830255324167683	-1.8520421186129	1.55239082705026	3.90226812351088	-9.32675066305726	-4.41119543298445	-4.61271353554747	-0.59540826647608	-1.96015973546821	-6.59837456084297	-1.85523244748019	-5.13439955865647	-4.17636152117965	-6.6556779456286	-5.02326072438727	-7.46703749616412	-7.98807628774865	2010	RR	0
	-20.9826005914321	-16.5185309142739	-8.54932363301307	0.344828496997441	-2.05889368905357	1.30479037309422	3.35108873544872	-9.32675066305726	-3.69899774396719	-7.67260086796392	0.00569872791541486	-6.57346686188333	-10.4975772319168	-8.7970719771906	-4.01138738380227	-4.07663859824426	-4.8159506896967	-11.8598756085184	-7.46703749616412	-7.98807628774865	2010	RR	1
	-20.9826005914321	-7.11409911878145	-9.00673055079926	-0.926865295369785	-4.05889368905357	-0.478946236961393	2.02139413112478	-9.32675066305726	-2.74661576419993	-7.67260086796392	-0.977620204961052	-1.9105018491609	-10.4975772319168	-1.6945971927348	-4.55936945413662	-4.38240619178718	-6.25330170615991	-11.8598756085184	-7.46703749616412	-4.01617191975137	2012	HC	1
	-9.57560872422224	-6.58408744977956	-10.3501138525786	-0.195946441032647	-2.92139016530363	0.970196371030213	2.7411298391742	-7.51737555812859	-3.85725982788392	-7.67260086796392	-0.43974454184008	-1.25497785096274	-10.4975772319168	-0.92604339083995	-4.43967292538926	-4.34918307108472	-5.92531103972861	-5.61296129451063	-7.46703749616412	-7.98807628774865	2011	RR	1
	-20.9826005914321	-5.41398839172205	-4.49873522639527	0.877351626449262	-2.34373246520571	2.87362493917309	3.10415559743913	-9.32675066305726	-3.36587144247496	-3.1484408422292	0.446330217534837	-0.902389203373578	-7.91728014169873	-1.36164247042297	-4.23420574123301	-3.4388744591528	-8.49620191975818	-5.55437356426184	-7.46703749616412	-7.98807628774865	2007	HC	1
	-20.9826005914321	-16.5185309142739	-8.9442032894303	0.866314561377047	-1.76121314041288	1.74334573777349	3.74899112859366	-5.00295104793717	-1.54371951848927	-3.29835529074318	0.346011650807399	-0.65744525452268	-10.4975772319168	-0.520149134644002	-4.20872478449475	-4.29154169788611	-3.48299171922898	-5.40474964971599	-4.28963929737904	-7.98807628774865	2006	RR	1
	-10.1890310968766	-6.45678475799713	-14.1066397800918	-0.77595972578207	-2.85725982788392	-0.24900205786004	2.60292780480753	-8.05402655905023	-2.50635266602479	-7.67260086796392	-0.97632809368167	-2.32915966411844	-10.4975772319168	-2.84281433047135	-5.05847916614583	-5.85587801164405	-10.2522641090587	-6.2097216250861	-7.46703749616412	-7.98807628774865	2009	HC	1
	-20.9826005914321	-16.5185309142739	-6.24491815867815	0.440420720756767	-2.49005085369569	1.98225700376279	2.15021435121159	-7.34122515428119	-4.7178567712185	-6.57109959875925	-0.29752283352983	-1.18114943910457	-10.4975772319168	-3.04335154162208	-5.56788831713717	-8.35023568364005	-6.14359929517923	-6.90382720000768	-7.46703749616412	-7.98807628774865	2010	HC	1
	-20.9826005914321	-5.50120797370045	-7.06851131613883	-4.41119543298445	-8.64385618977473	-3.56063001181248	-2.97310843243843	-9.32675066305726	-4.64385618977472	-7.67260086796392	-0.830181129418701	-6.57346686188333	-6.66683407889427	-8.7970719771906	-9.90825845709478	-9.92014491384622	-10.2522641090587	-4.56926570815459	-7.46703749616412	-7.98807628774865	2007	HC	0
	-20.9826005914321	-16.5185309142739	-5.7991454543961	-0.504304837375931	-2.26534456652099	1.00295970864994	3.07671939074865	-7.55682280989068	-4.75633091903314	-6.18039887998128	-1.1804847799696	-2.74661576419993	-7.69534818299135	-2.734085504525	-5.78935307458367	-5.50214345422766	-2.98570333095745	-6.31282129148806	-4.39936218162208	-5.17996907130813	2012	HC	1
	-20.9826005914321	-16.5185309142739	-6.38528228262633	0.130930869826449	-3.57346686188333	0.263163327717849	1.82086817128055	-7.89818364104954	-5.79585928321977	-7.67260086796392	-0.93255289278203	-2.41888982477445	-7.66011374896212	-2.33424525070124	-5.15424343308106	-5.05580573349047	-10.2522641090587	-6.57033110519198	-7.46703749616412	-5.81560360901149	2012	RR	1
	-20.9826005914321	-16.5185309142739	-5.45384652167259	1.10500752476097	-1.69899774396719	2.10669269118565	2.7903583722793	-7.66282208310914	-4.47393118833241	-7.67260086796392	0.239000442398498	-1.69432125675771	-8.65358535832032	-2.02099535219935	-4.98986622085773	-4.6690240899476	-6.09805194319497	-6.28355361188861	-7.46703749616412	-7.98807628774865	2012	HC	0
	-4.80275779918048	-2.93600308157369	-2.93853533823046	1.90689059560852	-1.36587144247496	1.76532320842445	3.68164705952637	-5.83722790728012	-1.34739878240348	-3.79492772436814	-0.157903470627106	-1.53533173299656	-10.4975772319168	-1.91625749208287	-4.77942564232435	-4.4756212852622	-2.39576227316474	-5.90692224868495	-7.46703749616412	-5.98265887761447	2006	HC	1
	-20.9826005914321	-4.84593721298496	-4.6445246743549	1.92257845650856	-1.46195854666634	1.21724806941072	3.40463287891066	-7.71887642116033	-4.7178567712185	-4.23720333559129	-0.519698192730346	-2.09541956507868	-10.4975772319168	-1.92473777610207	-5.35282563925151	-4.25681771265305	-6.55600640252862	-5.23320557397634	-3.10558740816837	-7.98807628774865	2014	HC	0
	-20.9826005914321	-6.32536627731483	-7.34101996405021	-4.41119543298445	-8.64385618977473	-3.56063001181248	-2.97310843243843	-8.01336698995554	-4.96578428466209	-7.67260086796392	0.797094590609949	-6.57346686188333	-10.4975772319168	-8.7970719771906	-2.94332080192927	-9.92014491384622	-10.2522641090587	-11.8598756085184	-7.46703749616412	-7.98807628774865	2009	HC	1
	-20.9826005914321	-6.94874881556236	-5.08463415427338	0.458382004156013	-2.30757280191029	2.16254635552824	2.95864239912762	-7.4590242099974	-2.53951952995999	-4.75150806674251	-0.388915232632385	-1.79585928321977	-10.4975772319168	-1.70303631885859	-4.56885223291162	-3.96097416175802	-6.06025098769633	-4.97957147189384	-4.15906712323183	-4.57494287540559	2009	HC	1
	-9.23736573429284	-5.99247782937228	-3.33071936156494	0.463622456851893	-1.52284078881336	1.93018019494134	4.1092783175918	-9.32675066305726	-3.59074485331516	-4.90358361293504	0.545359574241806	-1.15842936260448	-10.4975772319168	-1.11907746362477	-4.36675580294283	-3.75033381574287	-2.94669658300211	-4.81977235861108	-7.46703749616412	-7.98807628774865	2007	RR	0
	-11.009567217502	-16.5185309142739	-14.1066397800918	-0.83650126771712	-2.8160371651574	0.192973078488028	1.63770467092194	-9.32675066305726	-6.05889368905357	-7.67260086796392	-2.46782776544351	-2.5649048483799	-10.4975772319168	-3.93244456537496	-6.94981614630268	-7.27195948336292	-10.2522641090587	-6.8803150972752	-7.46703749616412	-7.98807628774865	2012	RR	1
	-20.9826005914321	-16.5185309142739	-4.43946342854214	0.460480470040011	-3.27928375747887	0.675461186875135	2.26391699394311	-7.87743136601247	-4.41119543298445	-4.98131092045332	-0.793618070857142	-1.91593573521153	-7.64302877943986	-1.95288185893949	-4.91783768736081	-4.91858266001376	-7.15699225993338	-6.40779345906102	-7.46703749616412	-4.89163095920432	2014	HC	1
	-20.9826005914321	-16.5185309142739	-6.71037195467095	0.625738061908648	-1.27578631324264	2.18621758132933	3.66595406669271	-7.71710918134328	-3.32192809488736	-7.67260086796392	0.388063313870263	-1.21424022557299	-10.4975772319168	-1.89808239533671	-4.96212093261303	-5.20746612839917	-6.15916369321293	-4.69511186479791	-2.83158474722752	-4.79209020085101	2012	RR	0
	-20.9826005914321	-6.4680556581221	-8.0650408009095	0.31034012061215	-2.20423305221761	1.43671810319123	2.73116602103556	-7.55992626474483	-2.86775220170156	-4.8255607858413	-1.14254907602561	-2.51457317282976	-10.4975772319168	-1.73149847146229	-4.67541307599621	-4.2594266890815	-5.97783737619997	-4.78550256976968	-1.28036252271574	-4.81429596901105	2011	HC	1
	-4.95076656771403	-4.2080289755669	-3.36822293716265	0.329984649758421	-2.02326977932285	1.57797329598076	3.25349907858959	-9.32675066305726	-3.19759995988516	-5.97521377537607	0.0312770852929321	-1.24810786159569	-10.4975772319168	-1.97743529073524	-4.90347179793154	-5.16114655662002	-2.98947715205671	-5.19373844493672	-1.19185038672726	-2.59716835709189	2008	HC	1
	-20.9826005914321	-16.5185309142739	-6.10088314062884	0.729444006833663	-1.63935479753978	2.29485407861212	3.01790779142439	-9.32675066305726	-4.7178567712185	-7.67260086796392	-0.859142358361558	-2.17136841831198	-10.4975772319168	-2.08841417183767	-5.3141839282145	-4.31577400652341	-7.1587084912105	-5.24733119483152	-7.46703749616412	-2.92141001342649	2009	RR	0
	-20.9826005914321	-6.57945211980182	-5.99988482043627	0.849599011151452	-1.65744525452268	2.11671193361445	3.67851374620848	-8.09180295010766	-5.96578428466209	-7.67260086796392	0.475623745541857	-1.10780328953451	-10.4975772319168	-0.54763859289211	-3.87546948893212	-3.51930074894326	-6.42973757497052	-4.79360271022296	-2.19163468793614	-5.13149821489414	2012	RR	1
	-20.9826005914321	-16.5185309142739	-7.02650041564897	-0.0424567992428948	-2.04692104738749	0.969466973341634	3.14138433868074	-7.06451594710998	-5.05889368905357	-7.67260086796392	-1.59890867530235	-2.21089678249862	-10.4975772319168	-2.80091537123946	-5.78874050428838	-6.72237948844712	-6.5855309242185	-6.09808190585137	-7.46703749616412	-7.98807628774865	2012	HC	1
	-7.73843202371737	-6.39269065134445	-5.02584669576864	-0.365871442474959	-3.38082178394093	0.450487048777945	2.8046234026714	-7.14853513164542	-3.66200353648498	-5.70733376434687	-1.14204690125836	-2.48196850739783	-10.4975772319168	-2.38880189251737	-5.35624099158962	-5.26827098758625	-4.7745815495216	-5.54701089873233	-2.06493037044861	-7.98807628774865	2007	HC	1
	-20.9826005914321	-6.60321814668655	-7.54425879040804	-0.316528107144772	-2.8160371651574	1.43725094597835	3.14011125383252	-8.1082562091528	-3.75633091903314	-4.81194462081515	-1.03162362346737	-2.20423305221761	-7.3955969410765	-2.71653794416171	-5.95370222289979	-5.42887721363362	-8.00629214647194	-5.70647518452303	-7.46703749616412	-5.74991251340627	2006	RR	0
	-6.30291924897316	-6.89033459676366	-4.82632105457491	-0.163267919540864	-2.68965987938785	-0.0393148151202899	2.66191001434007	-6.93311874285572	-3.608232280044	-5.51713070934589	-2.84706997971852	-2.08926733809709	-6.62435228900545	-2.47797464018389	-5.43664812500144	-9.92014491384622	-6.33017650200466	-6.26572870746884	-7.46703749616412	-7.98807628774865	2008	RR	1
	-7.56452457058786	-5.91074941423909	-6.56310160099895	0.15704371014558	-3.04692104738749	0.834329331169921	2.50055124319389	-9.32675066305726	-5.79585928321977	-5.10111668093352	-0.784147763989718	-2.18442457113743	-8.67198731234249	-1.88157048411641	-5.13439955865647	-4.99731336573303	-5.66796172001292	-5.08181979406274	-7.46703749616412	-7.98807628774865	2010	HC	1
	-9.2580673269263	-6.818169416495	-4.48360750142432	-1.74178261046398	-4.23786383009889	1.51602925407089	2.56022976179807	-9.32675066305726	-3.608232280044	-5.03095677074564	1.47475636648496	-0.826232932263294	-8.09371310788797	-0.877292489952663	-3.41934848954086	-3.07937742631115	-4.43664198819404	-5.24796947916729	-7.46703749616412	-7.98807628774865	2009	RR	1
	-5.63016896508692	-5.15954941697019	-4.94686141790059	1.35558014737736	-1.54793176977619	1.29835231564704	3.6971269010949	-6.8835289048854	-3.05889368905357	-7.67260086796392	0.75398250216447	-0.994240730711315	-10.4975772319168	-1.32052678265894	-3.83632360045814	-3.4857368437044	-10.2522641090587	-3.6651051927941	0.056061347510985	-0.906537367922671	2012	RR	1
	-6.6536001837675	-7.36335918687904	-4.99118016123214	0.576280257621355	-1.60384051092685	1.49524335644242	3.08384370187937	-9.32675066305726	-5.265344566521	-4.8879138559792	-0.663101096549985	-1.24810786159569	-10.4975772319168	-1.5416338760768	-4.290842419543	-4.98986686266123	-4.7430823029233	-5.35867819054316	-7.46703749616412	-7.98807628774865	2013	RR	0
	-6.33421958673736	-4.39830873250665	-4.1251031956767	1.10500752476097	-2.37332724739401	0.740281282436462	3.11549260823049	-9.32675066305726	-4.75633091903314	-7.67260086796392	-0.616168776572014	-1.88896868761126	-10.4975772319168	-2.08963017547934	-5.13733457443293	-6.06396993123968	-5.76883562925956	-5.56366845087155	-7.46703749616412	-7.98807628774865	2009	HC	0
	-20.9826005914321	-6.10877067382734	-5.22011186070635	0.128293401009818	-3.53951952995999	0.738143477074717	1.76001484675188	-7.66699110515185	-4.47393118833241	-7.67260086796392	-1.01938661407122	-2.66200353648498	-9.03970079541881	-3.40525077883832	-6.21407645718179	-9.92014491384622	-5.69933403235698	-5.64436648911493	-7.46703749616412	-7.98807628774865	2009	RR	1
	-8.37115305045565	-13.9353233456869	-5.01037402165276	0.65901117119815	-1.72737954533701	1.00224669282339	4.44716283432318	-5.79443445304409	-2.7178567712185	-4.29608241175212	0.495259461308977	-0.0174170530774094	-4.89246366517867	0.329406329922781	-2.32851430757289	-1.59304863770521	-4.1902158995237	-5.21792338706171	-7.46703749616412	-4.24044663212217	2010	HC	1
	-5.70205122627715	-4.93178184965406	-3.60535221240802	-4.41119543298445	-2.20423305221761	1.04227891250571	3.81426152125848	-9.32675066305726	-3.98850436116217	-7.67260086796392	0.43118923331122	-6.57346686188333	-5.98269090360981	-0.925799534742881	-3.55624703272128	-9.92014491384622	-10.2522641090587	-4.62709638636864	-1.76218424933394	-4.27623829341083	2011	RR	1
	-7.70993075588905	-6.42711548677416	-6.65035448685825	-4.41119543298445	-8.64385618977473	-3.56063001181248	-2.97310843243843	-9.32675066305726	-8.64385618977473	-7.67260086796392	-6.29408293705032	-6.57346686188333	-10.4975772319168	-8.7970719771906	-4.71752950639414	-5.55527153777325	-10.2522641090587	-6.69576119648092	-2.88065069744348	-7.98807628774865	2013	RR	1
	-10.8973469166153	-6.45432701843702	-6.1582121929335	-1.20756106993536	-3.05889368905357	-0.654085274120225	3.01599395242119	-7.44198158128547	-3.30757280191029	-7.67260086796392	-0.41839591286042	-1.94897599697553	-10.4975772319168	-2.40821554873263	-5.1073744748575	-6.75375508486108	-10.2522641090587	-5.96909916533524	-7.46703749616412	-7.98807628774865	2010	RR	1
	-20.9826005914321	-16.5185309142739	-9.27994950220642	-0.894321922105463	-3.38082178394093	0.903892246307108	2.56265453047503	-6.74879053871705	-4.35107444054688	-7.67260086796392	0.0179336481631029	-1.3621579396759	-10.4975772319168	-1.37594685246444	-4.23565088241511	-3.75507824843462	-6.34098957031606	-5.9115884666211	-7.46703749616412	-6.98807628774865	2012	HC	1
	-7.27858913809735	-16.5185309142739	-5.67118782784803	-1.2446850959549	-4.38082178394093	0.13027393830556	1.89093657091575	-7.0838337933657	-3.57346686188333	-5.38024022893133	-0.725184272005395	-2.06491747668134	-10.4975772319168	-2.14598261079496	-5.03919566449685	-6.06396993123968	-6.61804720735519	-5.20935317682267	-2.77861545279214	-7.98807628774865	2010	HC	1
	-20.9826005914321	-3.66468580505666	-3.24806297872739	1.27560307933685	-1.75146516386132	1.39507814027613	4.00791452631044	-6.56815782458595	-2.38082178394093	-3.79689585632099	0.317238732824595	-1.03800632257974	-6.04779506299532	-1.25364207255144	-4.22511898524941	-3.67469190059104	-4.66438463744218	-4.75126337554035	-7.46703749616412	-1.9594584866807	2006	RR	1
	-20.9826005914321	-16.5185309142739	-14.1066397800918	-0.236163541109049	-2.69899774396719	-0.182594486771782	1.7003081627703	-7.32085739709012	-3.59074485331516	-7.67260086796392	-2.31378725482419	-2.40354186044101	-10.4975772319168	-2.65747967026409	-5.87078500467949	-9.92014491384622	-10.2522641090587	-5.40082269259542	-7.46703749616412	-7.98807628774865	2014	RR	0
	-20.9826005914321	-6.66746385440283	-6.67050741866828	0.0328061450832415	-2.68038206579984	1.10703698068416	2.1226780539701	-7.67458462528273	-5.79585928321977	-7.67260086796392	-0.243784593517059	-2.10780328953451	-10.4975772319168	-1.99776193549849	-5.18598462665355	-4.86530069324318	-7.29105735780485	-7.3001984546451	-7.46703749616412	-7.98807628774865	2013	HC	1
	-20.9826005914321	-16.5185309142739	-6.09251150534986	2.14860877020522	-0.38458370273713	2.20009853101772	4.60951488852152	-5.50299204779121	-2.9105018491609	-4.91395320214598	0.111223152479737	-1.47794425083904	-10.4975772319168	-1.79435851909967	-5.00780660431427	-5.15512109149472	-5.33874425233441	-4.02638180103027	0.68755581336932	-1.27399014470454	2006	PP	0
	-7.30805513096194	-6.45025050623433	-4.97425181266179	1.15639661659767	-1.93236128312464	2.15641071371109	3.79367959105937	-8.12870270266178	-3.79585928321977	-7.67260086796392	0.251852368870042	-1.08008791132269	-10.4975772319168	-0.954168412270758	-4.12949258722707	-3.29033895245252	-7.34195334992094	-4.31078467120485	-1.70396487935665	-4.88079579174263	2013	PP	1
	-12.7799125572961	-16.5185309142739	-14.1066397800918	-4.41119543298445	-8.64385618977473	-3.56063001181248	-2.97310843243843	-9.32675066305726	-5.05889368905357	-7.67260086796392	-6.29408293705032	-6.57346686188333	-10.4975772319168	-8.7970719771906	-4.44195197406984	-9.92014491384622	-10.2522641090587	-11.8598756085184	-7.46703749616412	-7.98807628774865	2009	HC	1
	-20.9826005914321	-8.65145380458492	-4.3694090184011	0.673556423990145	-1.52284078881336	1.43195291219666	3.71080132675646	-9.32675066305726	-4.05889368905357	-7.67260086796392	-0.218413035233183	-0.77595972578207	-6.66231215786578	-1.1600526021261	-4.20851995109217	-4.3667562196463	-5.61936273573395	-3.7385502740186	3.27915122313391	-7.98807628774865	2011	RR	1
	-9.04756309624936	-16.5185309142739	-14.1066397800918	0.0328061450832415	-3.33642766458248	-0.452001496318729	1.88127936831113	-7.71195564681574	-5.96578428466209	-7.67260086796392	-1.07974085036248	-3.02326977932285	-10.4975772319168	-2.75255242314879	-6.11076345117834	-6.34423065449148	-10.2522641090587	-11.8598756085184	-7.46703749616412	-5.89808379340322	2014	HC	1
	-8.310428134079	-5.79262309575909	-5.87965446669848	0.018634174139051	-2.59074485331516	0.844368202353507	2.6060116622662	-9.32675066305726	-4.64385618977472	-7.67260086796392	-0.868858861208587	-6.57346686188333	-10.4975772319168	-3.48376348186937	-6.15754124502524	-9.92014491384622	-10.2522641090587	-4.12140571257361	-7.46703749616412	-4.91036648081936	2013	RR	1
	-20.9826005914321	-6.6344619598984	-6.96397534643513	1.07724299893246	-1.30757280191029	1.20006580656559	3.80887504301318	-7.23836755516684	-4.7178567712185	-2.28731761188869	-0.415726221678677	-1.40736357139342	-10.4975772319168	-0.258527137122909	-5.24263980659897	-9.92014491384622	-10.2522641090587	-4.12574687232203	-2.69278066501571	-4.18739569807271	2008	HC	0
	-7.78468504421615	-6.91804349717086	-5.59103111871757	-0.543719518489275	-3.08314123530025	0.783667442165504	2.45963072933859	-7.25978705642291	-4.75633091903314	-5.53737789333465	-0.359961145117512	-1.48196850739783	-10.4975772319168	-1.49841959102074	-4.77942564232435	-5.38399234158745	-6.52930336514102	-6.39158660010915	-7.46703749616412	-7.98807628774865	2011	RR	1
	-6.99741484645052	-3.03036902670842	-2.93801486479069	1.82497146545623	-2.21089678249862	3.12912273962722	3.59991475903675	-9.32675066305726	-4.01158797427521	-7.67260086796392	1.31684632937424	0.334568275666133	-5.58434313986432	-1.68321415368822	-3.72794758217377	-5.77136237132181	-5.09621357863854	-5.47317829800835	-7.46703749616412	-4.28985956280728	2008	HC	1
	-20.9826005914321	-16.5185309142739	-5.56953197543209	1.48697174437041	-0.422752464406849	2.3835292935609	3.14252840040291	-6.31607575712292	-3.07096652135414	-4.28288463521018	-0.794089675159554	-2.21759143507263	-10.4975772319168	-3.43446179648564	-6.49472197601795	-9.92014491384622	-6.36260428151472	-4.68208982138401	-4.65171071725736	-4.84392834417598	2008	PP	1
	-20.9826005914321	-6.49764073122317	-5.87743731162133	-1.28982725172034	-3.7178567712185	1.03212057232773	2.30071418741337	-9.32675066305726	-4.05889368905357	-7.67260086796392	-0.19087324749092	-2.19099722506091	-10.4975772319168	-2.38542675412684	-5.29504142687593	-5.42301556170869	-4.08008876617258	-4.557719641966	-7.46703749616412	-7.98807628774865	2008	RR	1
	-20.9826005914321	-6.63334748787839	-5.57797629410452	0.385154896884344	-1.89432192210546	1.82091153718533	2.98110750850572	-7.73624600991683	-3.98850436116217	-7.67260086796392	-0.723207453796819	-1.90508835297453	-7.74516475054104	-1.53057653942948	-4.50194747300965	-3.83210281323053	-4.53449809104778	-3.94196361049143	-1.39835283736814	-3.82912588668302	2008	HC	0
	-4.27856093197606	-16.5185309142739	-2.48455615446635	-4.41119543298445	-8.64385618977473	-3.56063001181248	-2.97310843243843	-9.32675066305726	-3.85725982788392	-7.67260086796392	-6.29408293705032	-6.57346686188333	-10.4975772319168	-8.7970719771906	-9.90825845709478	-4.00539930707923	-10.2522641090587	-11.8598756085184	-7.46703749616412	-7.98807628774865	2011	HC	0
	-20.9826005914321	-3.29672595585441	-4.22503405278242	0.6544355408454	-2.52284078881336	1.19919002422637	3.25049737583526	-7.4225098197872	-4.29335894269059	-6.48590505883175	-0.161952400271411	-1.18442457113743	-6.16065208783009	-0.564265278697459	-3.25042133104393	-2.21046750433476	-4.51151552070741	-5.22613651018952	-0.919214116436077	-1.63654826481843	2009	HC	1
	-20.9826005914321	-16.5185309142739	-6.0120493012512	-0.345564459154601	-3.39592867633114	-0.289638128208109	1.36285550767766	-7.81915397685201	-5.15842936260448	-7.67260086796392	-1.8337724956216	-3.23786383009889	-10.4975772319168	-4.00462986215764	-7.14175802683761	-9.92014491384622	-5.6991752478172	-6.12205986773953	-7.46703749616412	-7.98807628774865	2014	HC	1
	-20.9826005914321	-7.62963294240148	-4.8801500559358	1.52356195605701	-1.399730246491	0.750607795328945	3.43212549162229	-7.03264657121559	-3.15842936260448	-7.67260086796392	-0.336482060428512	-1.399730246491	-10.4975772319168	-1.83166139870977	-4.36847903712748	-3.94458632782765	-10.2522641090587	-11.8598756085184	-7.46703749616412	-3.86448633282405	2011	RR	0
	-20.9826005914321	-7.1721619644447	-5.02924189473168	-1.67576543772947	-4.32192809488736	0.517529187106316	1.35262245338867	-9.32675066305726	-5.265344566521	-6.00191649098499	-1.27690092671431	-2.82623293226329	-10.4975772319168	-3.90096813426587	-6.22028683902443	-9.92014491384622	-3.88394852346705	-7.41918586222207	-7.46703749616412	-7.98807628774865	2011	RR	1
	-20.9826005914321	-16.5185309142739	-4.45252238071798	0.72159139877538	-2.30757280191029	1.50563767642397	3.41085110322823	-9.32675066305726	-5.21089678249862	-7.67260086796392	-0.273219000832099	-1.57776699931695	-10.4975772319168	-1.48220667248391	-4.70228340771229	-4.92369533415693	-6.42115872155172	-5.47008822674882	-7.46703749616412	-7.98807628774865	2013	RR	1
	-20.9826005914321	-6.81341279624165	-6.0782842557462	-0.500217879852688	-2.97709959788992	1.14668360722355	3.57493959519825	-8.26231605454205	-5.87832144341175	-4.76138210490901	0.421424574534304	-1	-10.4975772319168	-0.62785244167487	-3.75370999419374	-2.98605911998015	-4.97250178590664	-5.02683131826727	-1.87778983929159	-3.17034689705607	2010	HC	1
	-5.5113772949856	-6.46499596461756	-2.47797220694725	1.66357233541752	-0.875671864997798	2.42978117954145	3.71893186708651	-6.53755610137902	-3.39592867633114	-4.67502277671663	0.0342141388651826	-0.42081985187285	-10.4975772319168	-0.975691048140339	-3.94144159806882	-6.44595746714204	-4.07465865095173	-4.30696194276023	-7.46703749616412	-7.98807628774865	2011	HC	0
	-20.9826005914321	-6.98563469042658	-6.49058648484537	0.789937868980195	-1.72261030118914	1.82091153718533	4.08116241086793	-6.94566009203675	-4.13289427049735	-4.45659876112048	-0.20185246095097	-1.37332724739401	-10.4975772319168	-1.08577529454943	-4.15496700782315	-3.47050900994991	-7.71693089570214	-5.03557686825193	-2.39184161350287	-7.98807628774865	2009	HC	1
	-20.9826005914321	-9.09674079154313	-4.43622654404738	-0.156820109742826	-2.68038206579984	1.21730331701349	2.22209467658075	-7.1586782071315	-5.32192809488736	-7.67260086796392	-0.96618262734874	-1.86775220170156	-10.4975772319168	-2.65747967026409	-5.56736290328625	-6.57755823276411	-4.03384537813974	-6.47971598726547	-7.46703749616412	-7.98807628774865	2009	HC	1
	-20.9826005914321	-16.5185309142739	-5.72181077776482	0.837539634379403	-1.14241704461585	2.02825343582369	3.87930753533442	-5.29603610482252	-2.02914634565952	-5.02731831744861	-0.430888643051283	-1.89969509420431	-10.4975772319168	-1.67899668966367	-4.47132518284914	-3.87695829525646	-6.51692885247745	-4.85503139419624	0.476292181182942	-3.24985800369545	2007	HC	0
	-20.9826005914321	-16.5185309142739	-14.1066397800918	-0.320125852253377	-2.84684321193858	0.554877176225645	2.99854227579201	-9.32675066305726	-4.29335894269059	-7.67260086796392	-0.342796356541982	-1.39213709716876	-10.4975772319168	-0.954168412270758	-4.63901121636176	-3.77174176572317	-5.74269293371452	-5.80222565601597	-7.46703749616412	-7.98807628774865	2013	RR	0
	-6.87146400395365	-16.5185309142739	-5.20216745210983	2.02502879449152	-0.924125133024872	1.85857844762671	4.75775716535289	-7.14683461098738	-3.52284078881336	-3.25193431328819	0.608133671177532	-0.340075441597622	-10.4975772319168	-0.76625694041742	-3.72905408124242	-3.05952724340247	-6.3605081594994	-5.56982439956804	-7.46703749616412	-7.98807628774865	2014	RR	0
	-20.9826005914321	-5.48430971233372	-3.62139118065528	1.16156525639703	-1.79085860216141	2.44785516287158	3.99529643526419	-6.17509119981776	-1.46195854666634	-3.2981364945274	0.319243060666669	-0.793356776016605	-6.38728129684933	-0.813147019032122	-3.7931656228367	-3.56980055253198	-5.02431401754804	-5.03368785921257	-1.55753957092651	-7.98807628774865	2006	RR	1
	-20.9826005914321	-16.5185309142739	-10.3338315872768	-1.46195854666634	-3.79585928321977	-0.396919384799746	2.14606301502598	-7.50134616442103	-2.52284078881336	-4.81278325459272	-1.72826489276326	-2.30757280191029	-10.4975772319168	-3.43613954817475	-5.79516847786041	-9.92014491384622	-5.16986506994342	-6.06853601626979	-7.46703749616412	-4.23002879846947	2007	RR	1
	-20.9826005914321	-6.35320915850143	-7.50951813231784	0.0257375614136083	-2.21089678249862	2.08169533508093	2.66469234429414	-8.21760767453874	-4.75633091903314	-4.71085725265179	-0.48426856142391	-1.89969509420431	-10.4975772319168	-3.5205374174451	-6.2504886474441	-9.92014491384622	-6.57684182376852	-5.15047098287233	-4.67820080701676	-7.98807628774865	2008	RR	0
	-20.9826005914321	-6.71526819036201	-8.69814464976205	0.399444564589458	-2.73696559416621	1.60219249061762	3.05448745303544	-8.19423492640838	-5.50635266602479	-7.67260086796392	-0.992077577373196	-1.86249647625006	-10.4975772319168	-2.20330913906275	-5.00533943789052	-5.55885719814748	-7.95685770807223	-6.91098042600088	-7.46703749616412	-7.98807628774865	2014	RR	1
	-5.67764769313402	-4.03899583110037	-3.36247250138014	0.91456452349394	-2.06491747668134	1.59699094332149	3.64935145620382	-5.17010199121888	-1.31114825613412	-7.67260086796392	-0.00280334062762379	-0.795859283219775	-4.24200430374991	-0.604945496825592	-3.89777913296175	-4.12104048820355	-3.36235198861059	-6.56166687702925	-7.46703749616412	-7.98807628774865	2009	HC	1
	-20.9826005914321	-5.09321006515111	-4.8619753708014	1.01292617444427	-1.82623293226329	1.22411253314914	3.56872575144662	-6.7923038667972	-3.49005085369569	-4.11611357721935	-1.31483548080111	-2.19759995988516	-10.4975772319168	-2.63938878441955	-5.26041244217808	-7.27195948336292	-4.90395967074493	-11.8598756085184	-2.84486365695332	-2.53689625334454	2005	RR	1
	-20.9826005914321	-6.60182855587147	-5.44125176790352	0.20163386116965	-2.01741705307741	2.04650627319508	3.30916465154853	-7.45494643532209	-4.38082178394093	-4.42082219774078	-0.296845986603284	-1.84684321193858	-10.4975772319168	-1.89894695476529	-5.56425231732091	-5.25353298740465	-6.63634988465044	-4.67451458738785	-2.69549599528812	-2.8239628735058	2012	HC	1
	-20.9826005914321	-16.5185309142739	-5.64396009985886	1.07313470463022	-1.13606154957603	1.92314091876088	3.95783872424727	-7.13160893429425	-3.12029423371771	-1.53525030475125	0.59185089218809	-0.347398782403481	-10.4975772319168	-0.887930547876489	-3.32180372550875	-2.71532923979662	-4.99873716746589	-5.95949092910419	-7.46703749616412	-7.98807628774865	2008	RR	1
	-20.9826005914321	-16.5185309142739	-3.06465755179502	1.52857131887076	-0.623709616662948	2.22684981597944	4.48516514493107	-9.32675066305726	-2.17136841831198	-3.47558160311919	-0.0888327031502729	-1.48600402063299	-10.4975772319168	-1.58078582745609	-4.31958247822387	-4.13126820686151	-5.47443198579035	-4.83707978074376	-5.66576089313546	-3.36823797443547	2005	RR	0
	-20.9826005914321	-6.97618935294278	-4.69780131934723	0.448900951145128	-2.72737954533701	0.916477794771582	2.15696579086415	-7.31908664020629	-5.05889368905357	-7.67260086796392	-0.805686871618112	-2.04692104738749	-10.4975772319168	-2.54843042941617	-5.84373963099109	-9.92014491384622	-5.1304878115509	-5.65011517397382	-0.852730880821142	-7.98807628774865	2012	RR	1
	-20.9826005914321	-16.5185309142739	-7.06556284110294	0.241230035515445	-2.74661576419993	1.29397543342487	1.91533583575692	-9.32675066305726	-4.21089678249862	-5.07131344539569	-1.19465068857607	-3.55639334852439	-10.4975772319168	-4.9936372011749	-7.80541940865499	-9.92014491384622	-10.2522641090587	-5.54314154679581	-7.46703749616412	-7.98807628774865	2011	HC	1
	-20.9826005914321	-5.22472559858114	-6.90047835195174	0.22650852980868	-3.02326977932285	1.27562903748361	1.99455103040949	-8.22109899578412	-5.15842936260448	-7.67260086796392	-1.86385861757573	-3.13289427049735	-10.4975772319168	-3.5205374174451	-6.77444952071359	-6.92774500409059	-6.99936825630823	-5.08220813787782	-0.786666749885657	-3.95493081395755	2008	RR	1
	-20.9826005914321	-3.55390129957791	-3.68896393142804	1.64154602908752	-1.92139016530363	1.92563033223484	3.83491505841891	-9.32675066305726	-3.96578428466209	-7.67260086796392	0.746815670045394	-0.800877357986399	-10.4975772319168	-0.418141422213765	-3.32959066657614	-2.27015057103715	-4.37310232774376	-5.95364061627125	-7.46703749616412	-4.18036215837497	2009	HC	1
	-20.9826005914321	-4.06200519244783	-4.78194541208357	0.781569544815974	-3.05889368905357	1.46572792720105	1.94561373499733	-9.32675066305726	-4.64385618977472	-4.65359692967966	-1.14894791315721	-3.19759995988516	-10.4975772319168	-3.9796435273178	-6.5775563037091	-9.92014491384622	-3.5608842291131	-5.51881892607808	-7.46703749616412	-3.28724980508511	2007	HC	1
	-20.9826005914321	-6.91817286299994	-6.05019206188736	-0.107803289534515	-2.53115605702536	1.6613134245894	3.13387924397324	-7.7722399745469	-2.57346686188333	-4.1945049317563	-0.42302489518196	-1.41888982477445	-7.18581158234664	-0.645798342816943	-3.53726402984961	-2.32038710997586	-5.7504081269085	-4.54250392716066	-1.16419966498432	-2.20505949440579	2008	HC	1
	-5.92729354189693	-3.46958976775136	-4.75770427555349	1.13224779829844	-2.39592867633114	1.84118558327978	3.59453908362452	-7.79828226429053	-3.94341647163363	-4.87629605175988	0.174700164136125	-0.873027143742234	-10.4975772319168	-0.803042992481151	-3.75370999419374	-3.47050900994991	-2.31570575077529	-5.07719122996162	-2.72056912772139	-3.89528622202344	2008	HC	1
	-6.70631703785338	-4.86363267209282	-3.55242020769832	0.67626740826589	-2.44222232860507	1.52481668292066	3.0727505160405	-5.41589961290324	-1.53951952995999	-4.71147102817348	-0.512337277949615	-1.23107466443625	-6.92064784993875	-1.38104382202499	-3.46733525168474	-2.45840734135814	-2.0439865813176	-4.87789523242268	-7.46703749616412	-1.93805054842518	2006	HC	1
	-20.9826005914321	-16.5185309142739	-14.1066397800918	0.325386414659773	-2.8160371651574	0.572868604434274	2.12273325376683	-8.18198275654354	-4.35107444054688	-7.67260086796392	-1.01544740149547	-2.38082178394093	-6.20988139543052	-3.67321021381932	-5.50578743703901	-7.10451768900419	-10.2522641090587	-6.28111644340043	-7.46703749616412	-7.98807628774865	2008	SP	1
	-20.9826005914321	-4.61907939436198	-4.47057854317989	1.66357233541752	-1.89432192210546	1.38295933973509	3.28924666185309	-7.32935401714504	-5.7178567712185	-7.67260086796392	0.36897896412669	-1.06190243892591	-10.4975772319168	-0.661117811056189	-3.67170986008224	-2.66833376946525	-7.07565074841961	-5.64061787474223	-7.46703749616412	-5.27088732550444	2013	HC	1
	-20.9826005914321	-16.5185309142739	-6.23047654173121	-1.1456053222469	-4.23786383009889	0.572891128087766	1.12085561711995	-9.32675066305726	-5.64385618977472	-7.67260086796392	-1.04152805722239	-2.68965987938785	-10.4975772319168	-2.53164895082912	-5.68687635923778	-9.92014491384622	-6.35219163502287	-7.66808661940212	-7.46703749616412	-7.98807628774865	2012	HC	1
	-8.14705770722201	-6.28810950229441	-14.1066397800918	-0.0892673380970874	-2.92139016530363	1.25097852570653	2.60904953899762	-9.32675066305726	-2.30044836747691	-4.89934063045873	-0.26774266919099	-1.78587519464715	-8.82664646591498	-1.71601600414556	-4.94473640877909	-5.77136237132181	-6.20272469212583	-4.85040368942917	2.05932269546247	-1.97223913616674	2009	HC	1
	-20.9826005914321	-16.5185309142739	-3.88690125996432	-1.20423305221761	-3.25153876699596	1.25306847978407	1.50953509116443	-9.32675066305726	-5.265344566521	-7.67260086796392	-1.49876921494954	-1.94897599697553	-10.4975772319168	-4.56017595754607	-6.50522242941581	-9.92014491384622	-10.2522641090587	-6.6287795867843	-7.46703749616412	-7.98807628774865	2010	HC	1
	-20.9826005914321	-7.24355845847226	-5.768879872737	0.284514133244245	-2.49817873457909	0.910822446923134	2.71120934701638	-6.59695857339237	-1.89969509420431	-5.98143982083113	-0.645533982298181	-0.800877357986399	-10.4975772319168	-1.24983526671247	-3.75459608844386	-3.01776445147574	-5.4783137084281	-11.8598756085184	-7.46703749616412	-4.4092516524586	2015	HC	1
	-20.9826005914321	-5.35553310410173	-4.64938026789818	1.55336050333533	-2.08314123530025	1.74245622745325	3.75380996664687	-9.32675066305726	-6.38082178394093	-7.67260086796392	-0.866682052445032	-2.08926733809709	-10.4975772319168	-2.23013340645838	-5.70767568941119	-7.89068298623606	-8.21359267894857	-6.18096656538124	-4.46552315246858	-7.98807628774865	2014	HC	0
	-20.9826005914321	-4.30747702071936	-4.55571296224252	0.295135249000818	-3.23786383009889	0.809415683183176	2.25088856525513	-9.32675066305726	-5.265344566521	-4.79939085778803	-1.32494023543762	-6.57346686188333	-10.4975772319168	-2.72794426553966	-5.61440909951652	-5.32497169635572	-5.65246409211235	-11.8598756085184	-7.46703749616412	-4.29727920102619	2010	RR	1
	-9.52229736540677	-9.72525140692377	-5.47881645784992	0.446785562143122	-2.15842936260448	0.914654070364999	2.28827103948527	-9.32675066305726	-4.608232280044	-6.26723808552721	-1.39386967264449	-1.8416629728329	-5.46727324683246	-2.72264630711665	-5.20614702906139	-9.92014491384622	-5.81357896364873	-11.8598756085184	-7.46703749616412	-4.65111012457716	2012	RR	1
	-20.9826005914321	-7.80915897460169	-7.16589554391413	-0.00288827932482651	-2.59074485331516	0.662767885198776	2.84171225426983	-9.32675066305726	-6.79585928321977	-7.67260086796392	-1.163857600696	-0.99136969485656	-10.4975772319168	-1.20590868472454	-4.13064243790446	-4.90097621620256	-4.39317585096211	-11.8598756085184	-7.46703749616412	-7.98807628774865	2011	HC	1
	-7.45802099370604	-6.2266961265559	-3.83576688339368	0.124328135002202	-2.19759995988516	0.769024393835772	2.69904154766416	-6.22041268970273	-1.59074485331516	-3.80217312543127	-2.28754113471993	-2.53951952995999	-10.4975772319168	-4.5229661926531	-6.37015674484432	-9.92014491384622	-4.49388131391834	-6.12691216554687	-7.46703749616412	-3.54827345054385	2007	HC	1
	-20.9826005914321	-4.96087656713695	-3.17339401247468	0.531069492725954	-2.2584251525812	1.27745352296569	2.90456836674995	-6.97550505375087	-3.29335894269059	-6.2044725469311	-0.450181446837285	-1.27578631324264	-10.4975772319168	-1.65154208010421	-4.13083650669158	-4.60597215181866	-3.28887167705586	-5.94944513295073	-7.46703749616412	-7.98807628774865	2007	RR	1
	-20.9826005914321	-2.9250811709775	-2.67025136828645	1.2060180040209	-1.27229732716276	2.29751638672075	4.37996311521452	-6.21259210398761	-3.57346686188333	-5.64091455875128	0.125826361432638	-1.02034044828418	-10.4975772319168	-0.82546638957097	-3.73540142606283	-3.05812108030267	-4.37616955900742	-5.83754797221134	-7.46703749616412	-7.98807628774865	2006	RR	1
	-20.9826005914321	-16.5185309142739	-14.1066397800918	-1.27229732716276	-4.05889368905357	0.273942206797393	1.26479904244737	-7.81380817667207	-4.35107444054688	-7.67260086796392	-1.6913883247342	-3.04692104738749	-10.4975772319168	-3.77004795130343	-6.49572136774395	-9.92014491384622	-6.41419115832985	-6.62089444603	-7.46703749616412	-7.98807628774865	2012	HC	1
	-10.1951707707873	-16.5185309142739	-6.76908794667233	-3.19759995988516	-5.79585928321977	-1.53902891254693	0.353553262702425	-6.84917457219318	-4.92139016530363	-7.67260086796392	-3.81458523041585	-2.70839644196944	-10.4975772319168	-3.27235003179647	-5.37547940932999	-6.32536406621712	-4.99280137793196	-6.55044407660542	-7.46703749616412	-7.98807628774865	2010	HC	0
	-20.9826005914321	-9.09535628103705	-5.07108053524199	0.126972856257766	-3.13289427049735	-0.641340421839745	2.67710309307611	-7.28351791295694	-4.265344566521	-6.12626832208825	-2.86353243057442	-2.47393118833241	-6.49791680547292	-4.39604351942721	-6.63106757120704	-7.80542392688801	-5.47946505602164	-6.24549301255694	-7.46703749616412	-7.98807628774865	2008	RR	1
	-20.9826005914321	-6.66897098957771	-4.6499363713574	-1.22095044716254	-4.608232280044	0.78661975092412	1.21475653324811	-6.97974867976869	-4.57346686188333	-4.78034575674024	-0.944029132361225	-2.17136841831198	-9.19052466796072	-1.94681564485627	-4.90097561274972	-4.86530069324318	-5.02637505508565	-5.27249365855941	-7.46703749616412	-7.98807628774865	2009	SP	1
	-7.69417602472635	-6.243551654134	-4.73746042272	-0.0694518807521452	-2.8059129478837	1.69155362151824	3.49568502535362	-7.11976151849673	-4.50635266602479	-7.67260086796392	-0.192055586880919	-1.72737954533701	-7.39901122157996	-1.16767214746691	-4.43800838628086	-3.73285995314896	-5.99494865291691	-3.76821022102465	0.687814704453284	-3.15855099207588	2007	RR	1
	-20.9826005914321	-5.9521465902812	-4.37116427628211	2.59502618406585	-2.22431729826094	1.63367669919589	2.56876569895703	-9.32675066305726	-5.21089678249862	-7.67260086796392	-0.0968646411935673	-1.96578428466209	-10.4975772319168	-3.14065850021699	-6.5775563037091	-8.23971645960096	-10.2522641090587	-5.67192776003553	-7.46703749616412	-7.98807628774865	2013	RR	1
	-20.9826005914321	-16.5185309142739	-6.91612820143099	-1.47794425083904	-4.18442457113743	0.225407270397854	1.7467157888014	-7.14163615966747	-3.41119543298445	-6.14172417172524	-0.660102105654675	-1.86775220170156	-6.98590291809555	-2.08742831941374	-4.91783768736081	-5.20746612839917	-2.8191322378381	-5.79760030368368	-2.25831539458491	-7.98807628774865	2007	HC	1
	-20.9826005914321	-16.5185309142739	-13.1066397800918	1.6617495998107	-1.31473259348316	1.59456935908196	3.73518862273933	-6.70697696157477	-3.42662547355406	-4.71968018589375	-0.0835939398896151	-1.04097178105631	-7.88848530905268	-1.1167263699731	-4.00846032316276	-3.33331625810218	-6.31402273818031	-4.07981157476135	1.00682974477102	-1.36794754962763	2010	RR	0
	-20.9826005914321	-16.5185309142739	-10.260087163954	0.0328061450832415	-2.21759143507263	0.648103908514875	2.96161172797211	-9.32675066305726	-5.01158797427521	-7.67260086796392	-0.626829303110027	-2.27928375747887	-7.38796348727944	-2.47955463434089	-5.71169226409483	-6.15182038929051	-6.46804784966494	-6.67263307615863	-7.46703749616412	-7.98807628774865	2009	RR	1
	-20.9826005914321	-4.5952863997166	-2.42064224950334	0.567545447643747	-2.94341647163363	0.2928146846964	2.51853919388113	-6.777470338688	-4.83650126771712	-7.67260086796392	0.429865535457987	-0.849440323424619	-10.4975772319168	-0.551335547622302	-3.3151593067249	-2.79277432484864	-6.26157316004816	-5.4169445631708	-7.46703749616412	-4.26640078387931	2011	HC	1
	-9.06397765900394	-4.54181031176774	-7.78834869795158	1.41845983758099	-1.89969509420431	1.10703698068416	3.25368921873395	-9.32675066305726	-3.25153876699596	-7.67260086796392	-0.715991572123697	-1.98850436116217	-10.4975772319168	-2.6676013743818	-5.54151525105586	-6.60005689815077	-3.7487267541685	-5.65605052878604	-7.46703749616412	-7.98807628774865	2009	HC	0
	-20.9826005914321	-16.5185309142739	-14.1066397800918	-0.139235797371172	-2.31473259348316	0.381259316678739	3.19537637917121	-9.32675066305726	-4.75633091903314	-7.67260086796392	-1.18167348302792	-2.37332724739401	-10.4975772319168	-3.04229378837031	-5.64323445006818	-9.92014491384622	-5.19457117980637	-6.2190317890271	-7.46703749616412	-7.98807628774865	2008	HC	1
	-6.1553160648243	-4.91850199737305	-6.42012429068085	0.972325041557152	-2.19759995988516	1.31584342950817	2.94620359779535	-8.22092415174823	-4.23786383009889	-7.67260086796392	-0.0820524340945558	-1.35107444054688	-6.75882606887762	-1.76911471510526	-4.44195197406984	-4.99923707379211	-10.2522641090587	-6.39049640253737	-7.46703749616412	-7.98807628774865	2013	HC	1
	-20.9826005914321	-2.92745985229522	-6.09725583046459	2.04718936371245	-1.64385618977472	1.56804571226512	3.85579202159352	-9.32675066305726	-4.50635266602479	-7.67260086796392	0.320578080124925	-1.11716134423275	-6.99380667755307	-0.51583478815813	-3.9330160628254	-3.26107483999416	-6.12713986635667	-4.74729443587004	-7.46703749616412	-3.03594215690079	2011	RR	0
	-6.65897359305661	-4.9828379482058	-5.65394607659425	0.423309237242387	-2.96578428466209	0.733355646631905	3.22400308296259	-6.73299537663403	-3.36587144247496	-7.67260086796392	0.00549559850211617	-1.07400058144378	-7.08845145637398	-1.40758973252369	-3.93429164447389	-3.1851157351348	-5.26225568516011	-4.24170975984504	-0.812019134886279	-3.11287226288374	2008	HC	1
	-6.96887527227574	-6.35009886462321	-1.81027990931283	1.10165007609443	-1.58640591759082	3.52507009730157	4.12424674203976	-7.00057528905328	-2.7178567712185	-4.3512762661403	1.78131772386719	0.571434115876509	-6.87601177065618	-0.213590777410833	-3.15238428459395	-2.73400390755707	-5.19510924674479	-4.11242918760405	-0.474976370596157	-2.59951493522857	2012	HC	1
	-20.9826005914321	-8.79109339197863	-4.8649211666511	-0.516635639286651	-3.92139016530363	-0.705765678421572	1.62700145854369	-7.23764912340254	-6.05889368905357	-7.67260086796392	-2.28734298387527	-2.34373246520571	-10.4975772319168	-2.61267082242408	-5.56736290328625	-9.92014491384622	-10.2522641090587	-5.95793209378246	-7.46703749616412	-7.98807628774865	2014	HC	1
	-20.9826005914321	-3.40263132608127	-2.61315347398638	0.05797006863733	-3.96578428466209	0.933605541152143	1.84836584586554	-9.32675066305726	-7.15842936260448	-7.67260086796392	-1.29551729778943	-2.11403524324603	-10.4975772319168	-1.45348227422544	-4.83096548156255	-4.28732527074978	-7.80326461977787	-5.554452617204	-2.8668788879048	-7.98807628774865	2011	RR	1
	-20.9826005914321	-16.5185309142739	-7.45315514635645	-0.0380063225797449	-2.51457317282976	1.46053668739436	3.63690731583458	-6.6836784449687	-4.35107444054688	-5.99748598184995	0.695463802318082	-1.62148837674627	-10.4975772319168	-1.28173790697628	-4.43967292538926	-3.52177522977268	-4.79171245686846	-3.98808363646128	-0.671592043072068	-4.16049211285335	2009	HC	1
	-20.9826005914321	-6.6327961949557	-5.13947019661975	0.733788168625182	-1.64837167089722	1.82376711309133	3.75744156101508	-8.12277951665515	-4.29335894269059	-4.64429084575655	0.361472516391313	-0.935117148415146	-10.4975772319168	-1.30707646807547	-4.67541307599621	-5.04865141102209	-4.4018600787996	-5.05576624071938	-2.30898448381306	-2.74235905091526	2008	RR	0
	-20.9826005914321	-6.6891771120343	-7.61907307470806	-0.329159664118438	-3.0350469470992	0.162348289898329	2.80672357661855	-7.22294659677399	-3.73696559416621	-5.75464266663531	-1.12515203643307	-2.12658049656514	-10.4975772319168	-1.82981983466032	-5.26083714491895	-4.60597215181866	-4.20713160190844	-4.88351740495689	-3.4788171564857	-3.58476330714192	2007	RR	1
	-20.9826005914321	-4.34282784942783	-4.87938001632215	2.47638168756724	-1.17462139610707	1.98623906353561	3.37559778323624	-7.63842950307349	-2.87832144341175	-7.67260086796392	0.420399680922291	-1.20423305221761	-10.4975772319168	-1.50476277438624	-4.85850321395067	-5.48627891053398	-10.2522641090587	-5.5820184154767	-7.46703749616412	-7.98807628774865	2013	RR	0
	-20.9826005914321	-8.87381392759696	-6.88986654516725	1.54547421084018	-0.554273296650016	1.85961857055917	3.87348876708094	-6.36172874763299	-2.5649048483799	-4.84464181590475	-0.821801379997855	-1.87832144341175	-10.4975772319168	-3.114082471984	-5.95777812313664	-9.92014491384622	-4.46416217166528	-5.65927318254528	-7.46703749616412	-7.98807628774865	2007	RR	0
	-12.1257542987065	-16.5185309142739	-8.86123037378828	-4.41119543298445	-2.01158797427521	-3.56063001181248	-2.97310843243843	-9.32675066305726	-4.96578428466209	-7.67260086796392	-0.50770673108589	-6.57346686188333	-10.4975772319168	-2.47081900752901	-4.68006319145393	-5.42560012836903	-10.2522641090587	-4.38119401722161	-7.46703749616412	-7.98807628774865	2010	RR	1
	-20.9826005914321	-6.30988780288279	-7.41638009336229	-0.0424567992428948	-2.87832144341175	0.919531924288517	2.44645716716733	-7.11489522493426	-4.23786383009889	-6.2336042455476	-1.14052107683447	-2.02326977932285	-10.4975772319168	-1.83166139870977	-4.25394752181894	-3.59166092518937	-10.2522641090587	-6.27554287113529	-7.46703749616412	-7.98807628774865	2012	HC	1
	-10.4354692190138	-5.3362938922045	-5.3472414035688	1.13750352374994	-1.83650126771712	1.17023164221643	3.2888284672681	-9.32675066305726	-3.09541956507868	-7.67260086796392	-0.619025841557744	-1.91593573521153	-10.4975772319168	-2.30479924589975	-4.79551383919282	-3.8106315091803	-10.2522641090587	-5.82053057128461	-7.46703749616412	-7.98807628774865	2007	HC	1
	-20.9826005914321	-3.78622256524567	-4.42848209386602	0.835115615258218	-2.32915966411844	1.67315261141025	3.36624350005606	-5.94894480463473	-4.13289427049735	-5.9025918818601	0.0651333771478085	-1.49005085369569	-10.4975772319168	-1.1703947718137	-3.9416118127334	-2.89900318641746	-6.06672880382501	-5.68061210151687	-4.77528825811664	-4.34963979031387	2008	HC	1
	-8.0172718582885	-16.5185309142739	-6.91485013365406	-0.907792561902911	-3.0350469470992	0.275604873021019	2.81388565117491	-9.32675066305726	-3.68038206579984	-5.62191886305962	-0.383877190302634	-1.92686529536978	-7.16654194729212	-1.97176522405345	-4.74033897812614	-4.50808119726833	-4.87561987369761	-5.09428307049957	-4.50549674604476	-7.98807628774865	2008	RR	1
	-10.5092493281423	-16.5185309142739	-6.55792089041358	-0.477944250839036	-2.78587519464715	0.924568925914252	2.54292751667284	-6.80256008477956	-4.75633091903314	-7.67260086796392	-1.30305526238972	-1.96578428466209	-10.4975772319168	-2.61267082242408	-5.56736290328625	-9.92014491384622	-6.32254363691388	-5.88389727329848	-7.46703749616412	-7.98807628774865	2008	HC	1
	-8.94279284802609	-6.62131373263165	-7.57470206708021	-0.595096877854869	-4.10780328953452	4.03458453601607e-05	1.93848005985375	-9.32675066305726	-8.64385618977473	-7.67260086796392	-1.9269097971896	-2.78587519464715	-10.4975772319168	-2.7623077737469	-5.83895354152564	-5.42301556170869	-6.40301734854956	-5.72004487199991	-7.46703749616412	-7.98807628774865	2009	RR	1
	-7.79801220027415	-5.54748546121523	-4.93827687491858	1.01435529297707	-2.09541956507868	1.10904488124939	3.98986708571909	-6.18717485600537	-2.22431729826094	-4.07871994810882	-0.105124435203125	-1.43830727860169	-5.86323227569604	-1.20294342063454	-4.39683166074187	-3.7896959490639	-3.13384336152046	-4.44900171202372	-3.11548414910536	-2.79624234956735	2005	RR	1
	-5.25107266851797	-4.34438567610601	-4.06073357973743	0.62105550329974	-2.27928375747887	1.21193315653575	3.33359300287538	-9.32675066305726	-3.64385618977472	-7.67260086796392	0.128553963561422	-1.32553934843974	-5.82446581489943	-1.32775131355598	-3.87813855097636	-3.16790841294315	-10.2522641090587	-5.37139303088574	-7.46703749616412	-7.98807628774865	2009	HC	0
	-20.9826005914321	-16.5185309142739	-6.16924993928606	1.1609201881811	-1.75146516386132	1.94001908576727	4.05545054718968	-6.25650677218991	-3.05889368905357	-7.67260086796392	0.582446904613557	-0.0679388286565756	-5.05586081371156	0.257372451449528	-2.8152108087259	-1.55188442267564	-1.79043778482681	-5.8425512431277	-7.46703749616412	-7.98807628774865	2008	HC	1
	-20.9826005914321	-3.19221987016305	-6.38418816505912	1.16992500144231	-3.27928375747887	0.58506563915004	1.86510218946276	-9.32675066305726	-7.15842936260448	-7.67260086796392	-1.43015524239947	-3.13289427049735	-10.4975772319168	-3.30329750968812	-6.25634376203398	-7.94278413272627	-10.2522641090587	-7.0147206249972	-7.46703749616412	-7.98807628774865	2014	HC	1
	-20.9826005914321	-4.58344901372737	-3.34686816263319	1.14665522211947	-1.94341647163363	1.76388616389176	2.53074588714414	-9.32675066305726	-6.05889368905357	-6.47800845941526	-0.954444135694032	-1.79585928321977	-10.4975772319168	-2.21426553823101	-5.15384897422445	-9.92014491384622	-10.2522641090587	-11.8598756085184	-7.46703749616412	-7.98807628774865	2013	HC	1
	-20.9826005914321	-6.33276527704761	-5.26878154555495	-0.103146927103293	-3.02326977932285	1.70312000083828	2.53553561203636	-9.32675066305726	-5.38082178394093	-7.67260086796392	-0.513438110339373	-2.31473259348316	-10.4975772319168	-2.29946075797804	-5.95370222289979	-5.86029560644336	-8.39685402914282	-6.81349165334461	-7.46703749616412	-7.98807628774865	2013	HC	1
	-4.7155775179615	-16.5185309142739	-6.69343621222018	0.491596594410448	-1.06190243892591	1.3133137781927	4.17446263987366	-7.09387478740252	-4.87832144341175	-5.2707485196554	-0.423257049641272	-1.12343394124828	-6.64606084632781	-1.2775471994197	-4.37814812375057	-9.92014491384622	-2.26271991639742	-4.68804812620976	-7.46703749616412	-3.5092564854851	2010	RR	1
	-20.9826005914321	-5.74546166639886	-4.44110756996739	-0.0291463456595165	-3.10780328953451	1.19726376208911	2.29099073717399	-8.22481632053409	-1.57776699931695	-7.67260086796392	-0.740107012927631	-1.8520421186129	-7.89801569935328	-1.59885446091362	-5.05243733349741	-5.62851991208179	-10.2522641090587	-5.63965016227923	-7.46703749616412	-3.02574119066182	2012	RR	1
	-5.77306221186969	-6.25537372824606	-2.91501844716137	-0.502259911390907	-3.21089678249862	1.48980057601799	2.40783106570876	-9.32675066305726	-4.41119543298445	-6.06534682677546	-0.850560067010334	-2.54793176977619	-10.4975772319168	-4.61031319624141	-7.07584004475356	-9.92014491384622	-4.86422805697114	-6.77184526140769	-7.46703749616412	-7.98807628774865	2011	HC	1
	-20.9826005914321	-16.5185309142739	-8.24025118295481	0.717210299019596	-1.61705613043101	1.55828897353753	-2.97310843243843	-7.41402354342356	-3.87832144341175	-4.15704679832237	-0.638458492832011	-1.98850436116217	-10.4975772319168	-3.20904100097552	-6.36473474923534	-9.92014491384622	-7.89276371224681	-4.88728665255816	-7.46703749616412	-7.98807628774865	2011	PP	0
	-7.72059408299025	-6.06143107521943	-4.25929771851351	0.233888060174277	-2.1456053222469	1.33428308639196	3.59642940941334	-7.00234652093084	-4.29335894269059	-7.67260086796392	0.790578027118573	-0.659722595233746	-10.4975772319168	-1.73244787844608	-4.22668099272599	-4.18580723041262	-1.72776643655456	-6.22997857849994	-7.46703749616412	-7.98807628774865	2007	RR	1
	-20.9826005914321	-16.5185309142739	-14.1066397800918	-1.90508835297453	-3.55639334852439	-0.261053592164223	1.84445906667528	-8.0408945293309	-2.53115605702536	-7.67260086796392	-0.988682585954304	-6.57346686188333	-10.4975772319168	-3.43613954817475	-5.87759001274222	-9.92014491384622	-10.2522641090587	-5.72753708477153	-7.46703749616412	-4.19838582059997	2008	RR	1
	-20.9826005914321	-5.79492253960903	-4.02247931786269	0.772307974958403	-1.78587519464715	1.26310473790714	3.44634936012813	-7.16606511296907	-4.01158797427521	-4.76865770994292	-0.402542881586247	-0.753895990116083	-6.60017260651601	-0.026945384853029	-3.13176791485394	-2.73244967617769	-4.239266083115	-11.8598756085184	-7.46703749616412	-3.03737594037828	2012	HC	1
	-20.9826005914321	-4.14426494155732	-3.60974207583077	0.783247097378117	-1.21089678249862	1.9866320061856	4.24549089845011	-6.59700689535102	-3.53951952995999	-5.94251431959022	-0.408779482847077	-1.79585928321977	-10.4975772319168	-2.72451851023723	-5.43712801930779	-9.92014491384622	-3.95271915269924	-4.40275865149962	0.432324595092394	-3.87461639959068	2007	RR	0
	-20.9826005914321	-3.97111876650492	-3.03394003410985	0.415758666522498	-3.59074485331516	1.24002604609437	1.83754613537305	-9.32675066305726	-4.18442457113743	-7.67260086796392	-0.413665260051264	-1.85725982788392	-8.83527923776655	-2.74286259439129	-5.7586505308785	-7.8586826502201	-4.80107257905148	-6.49346561736624	-7.46703749616412	-7.98807628774865	2011	RR	1
	-20.9826005914321	-16.5185309142739	-5.63054306751827	1.44519698238171	-1.81603716515741	1.19479120547836	3.03293018173282	-7.03728281612785	-3.38082178394093	-5.98036578467403	-0.816273719287352	-1.56064282152574	-10.4975772319168	-2.48603458022807	-5.20614702906139	-7.51417356043304	-4.57300426378348	-11.8598756085184	-7.46703749616412	-7.98807628774865	2008	RR	1
	-20.9826005914321	-6.07355780330504	-7.12975809464953	-0.77595972578207	-3.265344566521	0.752772535665117	2.60620912876987	-9.32675066305726	-4.47393118833241	-7.67260086796392	-0.470832469663336	-1.79585928321977	-10.4975772319168	-1.52953861046082	-4.73810946990279	-3.87179637886133	-6.80684068512872	-5.2523696138169	-1.19285789692792	-2.49727170315024	2009	RR	1
	-7.84906272885343	-6.77066682560678	-7.02069549712482	0.292781749227846	-2.44222232860507	0.648466828197965	3.2034766869499	-9.32675066305726	-4.87832144341175	-7.67260086796392	-0.238329245088603	-1.67576543772947	-10.4975772319168	-1.32937389123772	-4.77942564232435	-4.4756212852622	-10.2522641090587	-5.56103637772037	-4.76393023328439	-7.98807628774865	2012	HC	1
	-20.9826005914321	0.371556361933076	-3.60474414805441	5.33681894254764	0.949348164288563	2.64524696186511	5.40708132319307	-7.32768827130354	-2.608232280044	-4.33765218810848	0.512656463883896	-1.2276920250416	-7.78532636533694	-2.64938392047357	-5.54151525105586	-6.91123982995256	-3.61305036918971	-5.85490142387973	-7.46703749616412	-7.98807628774865	2008	HC	0
	-20.9826005914321	-6.54679655839493	-5.27684941124687	-0.537424111957796	-3.08314123530025	2.28659836396862	2.4946513234139	-9.32675066305726	-5.10780328953452	-7.67260086796392	0.410404372827641	-0.783389931257558	-7.45641522712193	-1.73149847146229	-4.31805081536915	-4.7873190099001	-5.32904706401216	-5.90000442395436	-7.46703749616412	-7.98807628774865	2010	RR	1
	-8.03816399981516	-16.5185309142739	-5.79792495945478	-1.34739878240348	-4.05889368905357	-0.40331859585176	1.80558288690277	-9.32675066305726	-3.92139016530363	-7.67260086796392	-6.29408293705032	-2.26534456652099	-10.4975772319168	-2.68504859425025	-5.20614702906139	-9.92014491384622	-10.2522641090587	-6.42762025216921	-7.46703749616412	-7.98807628774865	2012	RR	1
	-20.9826005914321	-16.5185309142739	-5.83811403646029	0.746742715777736	-1.8008773579864	1.67721831611016	4.11935097735152	-5.57084349299764	-3.22431729826094	-4.92259920250734	-0.32072419245443	-1.81603716515741	-10.4975772319168	-1.55512201193379	-4.75316207130663	-3.83517704878318	-10.2522641090587	-4.48629055134698	-2.98594529885014	-2.80101607450508	2006	RR	1
	-20.9826005914321	-6.91599892591136	-4.93622738285628	-1.08314123530025	-3.01158797427521	1.31443177683037	3.01326942478695	-9.32675066305726	-3.41119543298445	-4.51771412249045	-1.00095808883632	-2.23107466443625	-7.9417926620157	-3.64135144827122	-6.2504886474441	-9.92014491384622	-5.39775779109218	-5.86098830025751	-7.46703749616412	-5.97787754518413	2007	RR	1
	-6.12885972673064	-6.26706354220145	-4.44662410073749	-1.08314123530025	-3.89969509420431	0.981153825936799	1.70925566781309	-8.07245805763509	-5.05889368905357	-4.69081536457481	-1.22767630583219	-2.41119543298445	-10.4975772319168	-2.38730582092968	-5.8669472971394	-5.86029560644336	-4.96846358707904	-5.86508864580157	-7.46703749616412	-7.98807628774865	2009	RR	1
	-20.9826005914321	-1.21852363692984	-4.71669398702501	-4.41119543298445	-1.48600402063299	1.4872298442845	2.84031399639446	-9.32675066305726	-4.08314123530025	-3.21056207954482	-0.766225742179078	-6.57346686188333	-10.4975772319168	-3.85849595242083	-5.76317708956489	-9.92014491384622	-4.49693847942695	-5.15634581285937	-7.46703749616412	-7.98807628774865	2007	RR	0
	-20.9826005914321	-6.32340694345884	-4.18382308097759	1.51551061996901	-1.36587144247496	1.71414789078945	3.46532361786305	-7.1556338407217	-4.7178567712185	-7.67260086796392	0.411199968314398	-1.09541956507868	-10.4975772319168	-1.58905924100233	-4.81724551159259	-4.6690240899476	-5.85216802630509	-5.90833375253316	-7.46703749616412	-7.98807628774865	2013	HC	0
	-20.9826005914321	-7.19353605113098	-14.1066397800918	-0.680382065799839	-3.59074485331516	0.706679564907426	2.66605682711813	-9.32675066305726	-5.7178567712185	-7.67260086796392	-0.328037956375394	-2.01158797427521	-10.4975772319168	-1.82041754668981	-5.15151294253119	-5.70171781942938	-4.73090486154658	-6.01440425587681	-7.46703749616412	-7.98807628774865	2014	HC	1
	-20.9826005914321	-16.5185309142739	-14.1066397800918	0.760433874670112	-1.59946207041627	0.270801945613419	3.34101547751899	-9.32675066305726	-6.50635266602479	-7.67260086796392	-0.603091417026274	-2.47393118833241	-10.4975772319168	-2.77212375329449	-5.32143068168852	-7.3181174919662	-10.2522641090587	-4.84438011319121	-7.46703749616412	-7.98807628774865	2010	RR	0
	-6.40834232835916	-6.21928823258254	-6.0524687403359	-0.520769438793664	-3.64385618977472	-0.422698381761701	2.56876569895703	-9.32675066305726	-4.64385618977472	-7.67260086796392	-0.60149260981947	-1.56917950348023	-10.4975772319168	-0.901342946692055	-4.39683166074187	-3.7896959490639	-6.12958690164667	-5.60677097210738	-7.46703749616412	-7.98807628774865	2013	HC	1
	-20.9826005914321	-16.5185309142739	-14.1066397800918	-0.899695094204314	-3.96578428466209	-0.891329681330961	1.22447478051733	-9.32675066305726	-7.38082178394093	-7.67260086796392	-5.29408293705032	-2.65290132937773	-10.4975772319168	-2.83139678937603	-5.78874050428838	-7.51417356043304	-10.2522641090587	-5.96335430908761	-7.46703749616412	-7.98807628774865	2012	RR	1
	-20.9826005914321	-16.5185309142739	-8.07366937675878	2.1609201881811	-0.533242384273829	1.98079571636093	4.93082897464152	-5.46759521459494	-2.01158797427521	-5.93469028319838	0.573924413231981	-0.682695931638085	-10.4975772319168	-0.412539476528905	-3.47262759717262	-2.95383830999972	-5.91549396791973	-4.31288147598169	-0.146377672422027	-7.98807628774865	2006	SP	1
	-8.92699103752066	-16.5185309142739	-8.27858847883773	-1.10159814000781	-4.96578428466209	-0.945868350011219	0.762734606839191	-9.32675066305726	-6.15842936260448	-7.67260086796392	-2.79839104730961	-2.58207999218803	-10.4975772319168	-3.82631030781265	-6.25549712179868	-9.92014491384622	-4.29861880740268	-7.27286570762706	-7.46703749616412	-7.98807628774865	2011	HC	1
	-20.9826005914321	-16.5185309142739	-14.1066397800918	0.867896463992655	-1.71311885221184	-0.0506495868721366	3.3719434073716	-9.32675066305726	-4.68038206579984	-7.67260086796392	-0.596089259447835	-1.73696559416621	-10.4975772319168	-2.57397442772632	-5.41658224821406	-9.92014491384622	-5.52538099604623	-6.02977236379021	-7.46703749616412	-7.98807628774865	2013	HC	0
	-20.9826005914321	-5.23485713285123	-4.69138570681851	0.658097205351372	-2.8059129478837	1.35616835893777	2.8869248175872	-6.85633374310589	-3.64385618977472	-7.67260086796392	-0.916848719078302	-1.57776699931695	-10.4975772319168	-1.94820186738676	-4.75109382212057	-4.46709493001904	-3.31118070376445	-5.9017179212088	-7.46703749616412	-5.20970886501784	2005	RR	1
	-20.9826005914321	-5.07098109655813	-14.1066397800918	-0.588573754273535	-4.18442457113743	-0.172948504708835	1.27918368184156	-7.7039951724254	-5.32192809488736	-7.67260086796392	-2.12203442580104	-3.85725982788392	-10.4975772319168	-2.72367602263566	-5.4758381520652	-4.82385091276257	-10.2522641090587	-5.84015682038381	-7.46703749616412	-4.06292752008843	2007	HC	1
	-20.9826005914321	-3.79604253289133	-5.96091758339167	0.839959587489532	-3.09541956507868	1.20671025586351	2.93865039342673	-6.95609043339019	-2.50635266602479	-4.93817895480947	-0.641675830758257	-1.40354186044101	-10.4975772319168	-1.21323722175317	-4.18229203483392	-3.52177522977268	-4.84545372450833	-4.94210195427078	-3.79365490711948	-4.90390299877611	2007	HC	1
	-20.9826005914321	-16.5185309142739	-7.50028349726968	-0.0724827538015237	-2.94341647163363	0.608910690369936	1.47660843755697	-9.32675066305726	-3.62593428177746	-7.67260086796392	-1.49657816378232	-3.69899774396719	-10.4975772319168	-5.14306698338785	-7.93673466773421	-9.92014491384622	-5.48812948624407	-6.78553742465909	-7.46703749616412	-4.56600475483708	2013	HC	1
	-20.9826005914321	-16.5185309142739	-4.58367443197392	-4.41119543298445	-8.64385618977473	-3.56063001181248	-2.97310843243843	-9.32675066305726	-8.64385618977473	-7.67260086796392	-6.29408293705032	-6.57346686188333	-10.4975772319168	-8.7970719771906	-9.90825845709478	-9.92014491384622	-10.2522641090587	-11.8598756085184	-7.46703749616412	-7.98807628774865	2008	RR	1
	-20.9826005914321	-5.7611691896976	-2.95413122858095	0.286881147788162	-2.43440282414578	1.46994182832455	2.95511512859158	-7.0586859892353	-4.0350469470992	-7.67260086796392	-0.367386535457186	-1.50225991139091	-10.4975772319168	-1.96409603474921	-4.64092476434236	-4.32007452852475	-5.2366458532997	-4.76052589661869	-0.70962909362707	-7.98807628774865	2010	HC	1
	-20.9826005914321	-7.0227193826051	-6.55173591420397	-0.720231578406405	-3.89969509420431	0.0321029666432476	1.86780125246447	-9.32675066305726	-4.57346686188333	-7.67260086796392	-0.864423172313397	-1.9378782880922	-10.4975772319168	-1.47818175245801	-4.70228340771229	-4.06016107609673	-10.2522641090587	-5.36452700139019	-4.19980436053828	-7.98807628774865	2015	HC	1
	-8.0740887349564	-16.5185309142739	-4.77184205551421	-4.41119543298445	-8.64385618977473	-3.56063001181248	1.30928257387322	-9.32675066305726	-5.57346686188333	-4.5345018915746	-1.61364328768198	-6.57346686188333	-10.4975772319168	-2.95021630076795	-9.90825845709478	-9.92014491384622	-10.2522641090587	-6.66819240335994	-7.46703749616412	-4.55351869971091	2011	RR	1
	-6.8307103512174	-6.45239520025193	-4.42495937136172	0.684369929013007	-2.19759995988516	1.02298347112135	2.77898726485795	-9.32675066305726	-5.57346686188333	-6.48746874190362	-0.99965580004375	-1.96015973546821	-10.4975772319168	-2.56067500377229	-5.43664812500144	-9.92014491384622	-10.2522641090587	-11.8598756085184	-3.74221944165823	-4.93056179029084	2014	HC	1
	-2.68354687233862	-4.84529966709435	-4.41979945823113	0.787432464516868	-2.83650126771712	1.34793675659189	2.30134846656798	-7.92056000745647	-3.17136841831198	-7.67260086796392	-0.328970139464935	-2.13289427049735	-10.4975772319168	-2.47081900752901	-5.1073744748575	-9.92014491384622	-5.14118667935355	-5.17671769855453	-7.46703749616412	-7.98807628774865	2010	HC	1
	-20.9826005914321	-4.83724106290835	-5.23204685401304	3.22419466397043	-2.76611193982572	0.774863340236321	2.90188367243937	-9.32675066305726	-5.32192809488736	-7.67260086796392	-0.691437865652272	-2.2446850959549	-10.4975772319168	-2.34089287404235	-5.83895354152564	-5.48627891053398	-10.2522641090587	-6.43184199845319	-7.46703749616412	-7.98807628774865	2013	RR	1
	-12.6643649735824	-16.5185309142739	-7.6967361512692	-0.913216233857933	-3.17136841831198	0.53915087247833	2.46302172890939	-7.17422020976433	-4.10780328953452	-4.85203897858368	-0.721998233192028	-1.75633091903314	-10.4975772319168	-2.2619068737086	-4.91750284109206	-6.57755823276411	-6.18476944106752	-5.39287909826066	-7.46703749616412	-7.98807628774865	2009	RR	1
	-20.9826005914321	-5.92375763326137	-11.1834453913468	0.845590408847855	-1.612637459164	0.812685738447786	3.5320903424005	-9.32675066305726	-4.18442457113743	-7.67260086796392	0.195147278873014	-0.994240730711315	-10.4975772319168	-1.63760882268633	-4.08293044605681	-5.36488836516301	-10.2522641090587	-5.38898312772239	-7.46703749616412	-7.98807628774865	2014	HC	0
	-20.9826005914321	-2.49720526787819	-3.82007503335222	2.2107005626298	-1.89432192210546	1.88481027983788	3.05639637215017	-8.18971580253676	-4.10780328953452	-7.67260086796392	-0.463261627843331	-1.60384051092685	-10.4975772319168	-0.976704861806759	-4.46962374250284	-3.67643411819331	-10.2522641090587	-4.26436996686813	-0.377841478136036	-2.6334155853316	2009	HC	1
	-9.12667815609908	-16.5185309142739	-6.99631678957271	-1.88896868761126	-3.77595972578207	-0.537365555222353	2.46336509879394	-9.32675066305726	-3.64385618977472	-7.67260086796392	-0.163969764612129	-1.52699243208383	-8.17289829149198	-1.31334035417779	-4.30842212788965	-3.58539683461394	-7.30344086627439	-6.84233609795263	-7.46703749616412	-7.98807628774865	2012	RR	1
	-20.9826005914321	-16.5185309142739	-4.46405857667802	-0.783389931257558	-2.67116353577046	1.98660882521488	3.43040849100254	-7.20147941741781	-3.30757280191029	-7.67260086796392	-0.612548756406143	-1.63039392996816	-10.4975772319168	-2.03422524112693	-4.87262316114399	-4.7873190099001	-4.27711397707427	-5.1396403171281	-7.46703749616412	-5.30265363727812	2007	RR	1
	-6.95991025817929	-5.85780675410533	-5.53811693102634	1.41142624572647	-1.15521264992094	1.45001926894134	3.76592757798546	-6.1516581090724	-2.39592867633114	-5.35022487134762	-1.10174574062251	-2.05289494843213	-10.4975772319168	-2.59512983792895	-5.63744771011662	-9.92014491384622	-5.45124920368721	-11.8598756085184	-2.08421083989368	-4.79677187603335	2007	HC	1
	-10.4836605964714	-16.5185309142739	-5.93092663434977	-0.469929257774916	-2.51457317282976	1.64528997253065	2.34934754473616	-7.67277086443291	-4.7178567712185	-7.67260086796392	-0.710539655784167	-2.23786383009889	-10.4975772319168	-3.55131471036114	-6.49572136774395	-9.92014491384622	-7.00062958248445	-5.59260869773527	-7.46703749616412	-7.98807628774865	2010	RR	0
	-20.9826005914321	-16.5185309142739	-7.7829678308075	-1.17136841831198	-3.55639334852439	0.834341949441311	3.06968854773767	-6.86832320796518	-4.79585928321977	-7.67260086796392	-0.308206387564049	-1.54793176977619	-10.4975772319168	-1.40301139351752	-4.67541307599621	-3.81170056772004	-6.64340902588974	-5.06029306035061	-7.46703749616412	-3.9561233934904	2009	RR	1
	-20.9826005914321	-6.0568329092502	-6.81017416645321	0.707524790899608	-1.85725982788392	2.03297476061292	2.9920764124435	-9.32675066305726	-3.73696559416621	-7.67260086796392	0.498655530438069	-1.13606154957603	-10.4975772319168	-1.88689315463295	-4.4109308301459	-9.92014491384622	-10.2522641090587	-5.65067269953114	-7.46703749616412	-7.98807628774865	2014	RR	0
	-20.9826005914321	-4.91008184944849	-3.99221280987845	0.897627674279551	-2.5649048483799	1.21046181034995	2.29622351910402	-9.32675066305726	-6.64385618977472	-7.67260086796392	-4.23652548522383	-2.32915966411844	-5.86357554998358	-2.22771757482263	-4.91750284109206	-9.92014491384622	-10.2522641090587	-11.8598756085184	-7.46703749616412	-7.98807628774865	2013	SP	1
	-6.58709159370374	-16.5185309142739	-5.00869201184907	-1.55639334852439	-4.7178567712185	-0.0240008347024432	0.988963928427551	-9.32675066305726	-4.608232280044	-2.74214004202965	-2.08471258993967	-3.44222232860507	-10.4975772319168	-4.01296372782328	-7.52951102198476	-9.92014491384622	-10.2522641090587	-6.18889176862629	-7.46703749616412	-7.98807628774865	2012	HC	1
	-20.9826005914321	-6.69133257541565	-6.4035243735286	-0.518701058452435	-3.96578428466209	0.605046679057545	1.20415080120836	-9.32675066305726	-5.50635266602479	-7.67260086796392	-1.28259065969235	-1.98279070996778	-5.54025386327503	-2.75255242314879	-4.90097561274972	-5.8523964088479	-2.84727492019724	-7.14023166413973	-7.46703749616412	-7.98807628774865	2011	HC	1
	-6.5236762704266	-4.49652042128272	-6.34859872833172	1.64708421262895	-1.51457317282976	1.20694215967847	3.69979399425913	-9.32675066305726	-4.68038206579984	-7.67260086796392	-0.142764856859385	-1.2276920250416	-6.65004615399629	-1.50476037118018	-4.15820728194924	-3.98241371971739	-10.2522641090587	-5.12737652940192	-7.46703749616412	-7.98807628774865	2011	RR	0
	-6.64760291743718	-6.03952636251183	-6.69258108656362	1.62620548295304	-1.77595972578207	0.955668620867351	2.62578077598896	-9.32675066305726	-3.68038206579984	-7.67260086796392	-1.01842303854926	-1.89969509420431	-10.4975772319168	-2.88482060333074	-5.64323445006818	-9.92014491384622	-10.2522641090587	-11.8598756085184	-7.46703749616412	-7.98807628774865	2014	HC	0
	-20.9826005914321	-16.5185309142739	-5.42102165991367	0.698662999885884	-2.49817873457909	0.651781657967084	2.63875443469574	-7.54235725950688	-4.32192809488736	-6.47639304460566	-0.542579841323202	-1.65744525452268	-10.4975772319168	-1.22330726650094	-4.53679242940894	-4.29154169788611	-5.15503095992261	-5.77812642221756	-2.55212646127562	-7.98807628774865	2013	RR	1
	-20.9826005914321	-5.14485967436171	-3.9898360470523	0.337996463515016	-2.74661576419993	1.89376741368782	2.53777334324309	-8.01301188072267	-4.41119543298445	-7.67260086796392	-0.40302060471101	-1.70368943929191	-7.62633226926887	-1.43386088982113	-4.07985473208736	-3.31884776927949	-10.2522641090587	-6.04305399353711	-7.46703749616412	-5.68521029114302	2012	RR	1
	-6.47340710443093	-3.50945337404282	-2.92358885852586	3.07809742302666	-0.751465163861321	2.40012842614827	3.64267374799556	-5.84842936241624	-3	-7.67260086796392	-0.33165650184903	-1.48600402063299	-10.4975772319168	-2.3008684092268	-4.99252118972205	-9.92014491384622	-3.4519878681431	-5.54045906384505	-7.46703749616412	-7.98807628774865	2006	RR	0
	-20.9826005914321	-16.5185309142739	-4.46092220019331	-0.63710935733414	-4.21089678249862	0.249878829631018	1.69907955371519	-7.36172841768286	-5.38082178394093	-7.67260086796392	-1.07334379859013	-2.27229732716276	-10.4975772319168	-1.82981983466032	-5.20655605154994	-4.64153960368437	-10.2522641090587	-6.27642898313246	-5.61077471787935	-7.98807628774865	2013	HC	1
	-20.9826005914321	-16.5185309142739	-6.73380404817988	-0.45205668870965	-3.08314123530025	0.737346910681446	2.57553921367712	-7.03270696031607	-3.8160371651574	-7.67260086796392	-0.916208572431519	-2.25153876699596	-10.4975772319168	-2.77300081043805	-6.3710734410485	-7.62542682735649	-10.2522641090587	-5.67171976976152	-1.95138871775457	-1.73674848970787	2010	RR	1
	-6.42644619068949	-6.19777345556607	-4.79328538495247	0.337996463515016	-2.19759995988516	1.4100705087857	3.79126804787681	-6.80506216794013	-4.57346686188333	-7.67260086796392	0.283258628608404	-1.43440282414577	-10.4975772319168	-1.18134277646557	-4.33898253388297	-3.62687298007049	-10.2522641090587	-5.65851526623892	-3.13866715711975	-7.98807628774865	2009	PP	1
	-6.06841167961336	-5.59474713349333	-6.20112973165619	0.258217389536018	-2.85725982788392	0.836310585538957	2.17254599595892	-9.32675066305726	-6.50635266602479	-7.67260086796392	-0.740768023874738	-2.15200309344505	-10.4975772319168	-2.37042448460494	-5.15798523547464	-6.34912899780767	-10.2522641090587	-5.84341023959482	-7.46703749616412	-7.98807628774865	2012	RR	1
	-20.9826005914321	-6.75310895151886	-6.0058875663945	0.867896463992655	-1.60384051092685	2.21724423126246	3.40011718328101	-7.71362722043861	-2.93236128312464	-4.85570652266326	-0.802702391575349	-1.94897599697553	-7.92270139803001	-2.54675941953763	-5.49755569008183	-6.03848133479335	-7.79268543380972	-4.77211002501885	-2.86121393975933	-7.98807628774865	2007	RR	0
	-20.9826005914321	-16.5185309142739	-4.66225385929848	-0.109358756036556	-3.02326977932285	1.63928182954476	2.80135266441874	-6.54615490729494	-2.04097178105631	-4.568938868787	0.265399069394897	-1.0439433475876	-10.4975772319168	-0.772752437369495	-3.58933137457284	-2.689061694515	-6.86631431342028	-4.86954495280238	-1.74561779352718	-5.06329662927731	2014	HC	1
	-20.9826005914321	-16.5185309142739	-4.87166385171978	-1.71311885221184	-4.64385618977472	-0.129665172775648	1.75997422686197	-7.02628450489937	-4.608232280044	-7.67260086796392	-1.54863736402818	-2.10780328953451	-10.4975772319168	-1.44560166835211	-4.43800838628086	-3.73285995314896	-6.62016537126113	-6.55912394852078	-7.46703749616412	-7.98807628774865	2011	HC	1
	-20.9826005914321	-5.20066148098456	-1.1090123432278	-0.222632890549587	-3.02326977932285	1.50336296663506	3.28673570393681	-7.45441735804927	-6.05889368905357	-4.52618610560434	0.197031465964742	-0.720231578406405	-10.4975772319168	-1.43289023805492	-3.63540015507799	-4.12511337304654	-4.70558392416145	-5.95040340015908	-7.46703749616412	-4.02379273961959	2014	HC	1
	-20.9826005914321	-6.48904876400026	-6.45946725222579	-0.573466861883327	-3.12029423371771	2.28334207786214	2.54149519939555	-7.33978378315235	-4.13289427049735	-4.3245089814827	-0.01825672823135	-1.31473259348316	-10.4975772319168	-2.31373516042034	-5.05243733349741	-5.55885719814748	-6.94540320658996	-6.84766713262009	-7.46703749616412	-7.98807628774865	2011	HC	1
	-4.5881176459628	-16.5185309142739	-3.4859877781503	-4.41119543298445	-2.13289427049735	1.59859306548886	-2.97310843243843	-9.32675066305726	-4.21089678249862	-7.67260086796392	-0.398930250480621	-6.57346686188333	-10.4975772319168	-2.97269061583829	-5.38030364891342	-9.92014491384622	-10.2522641090587	-6.13951607605094	-7.46703749616412	-7.98807628774865	2010	HC	1
	-20.9826005914321	-16.5185309142739	-14.1066397800918	-0.741782610463982	-3.41119543298445	-0.169699292508446	1.94036076535166	-9.32675066305726	-2.30044836747691	-7.67260086796392	-1.03429910861129	-3.36587144247496	-10.4975772319168	-3.2738575635756	-6.5775563037091	-9.92014491384622	-10.2522641090587	-6.49867947740335	-7.46703749616412	-5.14829926646856	2009	HC	1
	-5.99373333161249	-16.5185309142739	-6.51995183759426	-0.907792561902911	-2.63486740654747	1.01942936271646	2.99362068398341	-6.6912539421277	-4.21089678249862	-6.54408500612562	-2.11485470776311	-1.88363524330822	-6.61449392299783	-2.61267082242408	-5.10338060373795	-9.92014491384622	-3.70203645563171	-5.73232412798685	-7.46703749616412	-7.98807628774865	2008	RR	1
	-20.9826005914321	-16.5185309142739	-6.60589419821182	-1.34373246520571	-3.55639334852439	0.0682969780054133	1.7702720425927	-9.32675066305726	-6.50635266602479	-7.67260086796392	-1.49493662043968	-2.51457317282976	-6.66680183774518	-2.7332317820232	-5.32143068168852	-5.85587801164405	-10.2522641090587	-6.45017854785133	-7.46703749616412	-7.98807628774865	2013	RR	1
	-7.93833462737681	-8.05327013003305	-3.52559554407836	1.00216242115062	-1.21759143507263	2.44628720223427	3.15634866431333	-9.32675066305726	-4.35107444054688	-6.55838744866386	-0.305544752856292	-1.28630418515664	-10.4975772319168	-2.1171850096327	-4.20851995109217	-4.70011242219195	-4.72264132848322	-3.51563038780494	2.65141792144805	-3.20064342924721	2007	HC	1
	-8.96021821162979	-16.5185309142739	-5.50559270733515	-4.41119543298445	-8.64385618977473	-3.56063001181248	-2.97310843243843	-9.32675066305726	-5.05889368905357	-7.67260086796392	-0.89806573551201	-6.57346686188333	-10.4975772319168	-8.7970719771906	-9.90825845709478	-7.3181174919662	-10.2522641090587	-5.75360368543642	-7.46703749616412	-7.98807628774865	2011	HC	1
	-20.9826005914321	-2.95207630929503	-1.37606259676283	0.62760683812965	-1.85725982788392	2.64478926803491	2.81576410279749	-6.07562964976234	-3.79585928321977	-4.51046240312925	-0.956594827600956	-2.02914634565952	-10.4975772319168	-2.37228848483632	-5.78511468690984	-7.89068298623606	-7.25094070127706	-3.79305028713519	1.14467127111474	-1.2473926335163	2006	RR	0
	-8.95072043002776	-6.73106573649222	-7.56217439809085	-0.573466861883327	-2.98850436116217	0.190334151762506	2.77694958178652	-9.32675066305726	-3.83650126771712	-7.67260086796392	-1.3979177082228	-3.05889368905357	-10.4975772319168	-3.19247192535775	-5.83895354152564	-5.55244414488531	-6.24220177191199	-4.36926925423289	-1.74082840238378	-2.91978711817385	2008	HC	1
	-7.59072457954708	-6.40298271461595	-6.22858994317295	-1.45008444637804	-4.83650126771712	-0.605973315586575	1.93244527367808	-7.62225429961443	-4.7178567712185	-4.96781476800518	-1.2177772868323	-2.8160371651574	-10.4975772319168	-2.90629782744818	-5.83895354152564	-7.09625849566858	-6.09265457356115	-5.78972358286497	-7.46703749616412	-7.98807628774865	2011	HC	1
	-20.9826005914321	-16.5185309142739	-6.16771120927776	-0.150400988848548	-3.18442457113743	0.122343402247787	1.94176706572265	-6.94963712022227	-4.0350469470992	-7.67260086796392	-1.2501469285013	-2.25153876699596	-10.4975772319168	-2.38880189251737	-5.76317708956489	-9.92014491384622	-5.21905506269368	-5.85384355958783	-7.46703749616412	-7.98807628774865	2011	HC	1
	-20.9826005914321	-16.5185309142739	-5.58827029765796	1.51045562166176	-1.10159814000781	3.76575151198037	4.46060632946965	-7.51162342363901	-3.04692104738749	-7.67260086796392	0.167454072408629	-1.19429481516149	-10.4975772319168	-1.20045172535792	-4.56885223291162	-3.91672556831588	-10.2522641090587	-3.44798652796749	-0.216298028296044	-7.98807628774865	2007	SP	0
	-20.9826005914321	-5.17244349193691	-6.17747479117162	0.794935662803536	-1.49817873457909	1.77993509197773	3.65740418874919	-7.85608074873992	-4.75633091903314	-5.55623827361088	-0.191933722517748	-1.52284078881336	-10.4975772319168	-1.30650279050918	-4.47132518284914	-4.40922363469133	-5.22816689715924	-4.9829516621268	-2.54318050550794	-4.02040260549063	2010	RR	0
	-8.74209563565991	-16.5185309142739	-4.74800539697617	-0.968604803724466	-3.12029423371771	0.956820904305497	2.86710891406652	-9.32675066305726	-3.38082178394093	-7.67260086796392	0.147758621193698	-1.74661576419993	-10.4975772319168	-2.09919691906551	-5.35282563925151	-4.3715866285551	-6.42389262603492	-5.22030458721465	-7.46703749616412	-3.61005004169566	2009	HC	1
	-5.22213554056688	-16.5185309142739	-4.13530998083408	-4.41119543298445	-8.64385618977473	1.35076781585569	3.41780968763702	-9.32675066305726	-3.69899774396719	-7.67260086796392	0.0965925005658252	-6.57346686188333	-10.4975772319168	-8.7970719771906	-5.15798523547464	-9.92014491384622	-10.2522641090587	-11.8598756085184	-7.46703749616412	-7.98807628774865	2011	HC	1
	-20.9826005914321	-5.90862090062394	-5.53679976048102	-0.968604803724466	-2.45008444637804	2.06248218896659	4.11152554613904	-7.34601319191089	-2.46593839757888	-3.83532718007412	-0.280479495568598	-1.9378782880922	-10.4975772319168	-2.4024811215706	-5.43380671654786	-5.86029560644336	-1.58456296948846	-5.32820707497821	-2.6261733614978	-5.47400755701115	2007	RR	1
	-20.9826005914321	-16.5185309142739	-14.1066397800918	-4.41119543298445	-8.64385618977473	-3.56063001181248	-2.97310843243843	-9.32675066305726	-8.64385618977473	-7.67260086796392	-6.29408293705032	-6.57346686188333	-10.4975772319168	-8.7970719771906	-9.90825845709478	-9.92014491384622	-10.2522641090587	-11.8598756085184	-7.46703749616412	-7.98807628774865	2009	HC	1
	-20.9826005914321	-6.80869291745794	-7.51848953210449	-2.13289427049735	-6.50635266602479	-0.508346014967894	-0.971385290476199	-9.32675066305726	-5.7178567712185	-7.67260086796392	-1.89126010425364	-3.75633091903314	-10.4975772319168	-3.1029841891243	-5.6825826324226	-5.04414568413837	-6.49616854778675	-6.32564163516675	-7.46703749616412	-7.98807628774865	2013	RR	1
	-20.9826005914321	-6.93451183439659	-14.1066397800918	-1.52699243208383	-3.96578428466209	0.606957205344536	2.19532263223702	-6.82669964844485	-2.73696559416621	-4.92426347655642	-1.89276167278323	-3.09541956507868	-6.48224011171817	-3.2913940718531	-6.2504886474441	-6.61334495025292	-5.87688993482223	-5.85043627746669	-7.46703749616412	-7.98807628774865	2006	RR	1
	-6.9616811347625	-16.5185309142739	-4.4020428595324	-1.54793176977619	-4.08314123530025	-0.0967812052563582	1.31365430888186	-9.32675066305726	-6.64385618977472	-6.58601420643603	-2.23536434094063	-2.18442457113743	-6.64195130504149	-2.70372497608104	-5.15384897422445	-9.92014491384622	-5.07971631873521	-6.53504325628554	-7.46703749616412	-7.98807628774865	2012	HC	1
	-20.9826005914321	-6.02949421024443	-8.40714168326225	0.153156788061421	-2.76611193982572	1.30712438001522	2.7801384644042	-9.32675066305726	-4.608232280044	-7.67260086796392	-0.16527732182818	-1.8008773579864	-6.74563969553083	-3.11542595937573	-5.50578743703901	-9.92014491384622	-10.2522641090587	-7.14583760207927	-7.46703749616412	-7.98807628774865	2007	HC	1
	-8.31392336715997	-9.55374170278291	-5.24175899566177	-0.442222328605074	-2.1456053222469	1.2881323227851	3.1169807742223	-6.89879764788621	-4.38082178394093	-7.67260086796392	-0.000251550206079074	-1.612637459164	-10.4975772319168	-1.58425768988191	-4.47107946018152	-5.13440026808877	-6.21063067003389	-6.4238846622011	-7.46703749616412	-7.98807628774865	2010	HC	1
	-8.73282571777063	-10.4264918214812	-7.02787571217038	0.490570130446201	-2.09541956507868	0.387491587885817	2.94480292065309	-6.91824469936274	-6.05889368905357	-7.67260086796392	-0.977106748080489	-1.23107466443625	-6.63688967269212	-1.37895868358393	-4.23544219043408	-4.30842252808029	-5.59430617501832	-6.02949649784767	-7.46703749616412	-7.98807628774865	2014	HC	0
	-20.9826005914321	-16.5185309142739	-14.1066397800918	-0.668868077782798	-2.96578428466209	-1.18735477635706	2.31728593701016	-6.61607224249924	-3.608232280044	-4.51127563931308	-1.31951784514665	-2.45008444637804	-10.4975772319168	-2.14369311681969	-4.79260251122476	-3.83517704878318	-5.12222876622643	-5.74176987234327	0.769739744910995	-7.98807628774865	2008	RR	1
	-20.9826005914321	-16.5185309142739	-7.5155288598648	1.26963165094044	-2.61705613043101	0.263163327717849	1.79282927244732	-7.7361926044773	-7.38082178394093	-7.67260086796392	-1.71060354637609	-3.01158797427521	-7.48367459393673	-2.31258272868563	-5.37593937877192	-4.87559643387275	-6.3270969833157	-5.7242406008191	-7.46703749616412	-7.98807628774865	2013	RR	1
	-20.9826005914321	-6.79434029851345	-4.33646014230274	-1.67576543772947	-4.18442457113743	-0.0739581121641259	1.68706790403726	-9.32675066305726	-5.79585928321977	-7.67260086796392	-1.49819094865397	-2.5649048483799	-10.4975772319168	-2.00933187497163	-5.13439955865647	-5.09254941193754	-5.32292117383825	-6.14803211122614	-7.46703749616412	-7.98807628774865	2011	HC	1
	-20.9826005914321	-6.98790793061591	-4.63707198501639	-0.717856771218502	-2.53951952995999	1.17064104422152	3.22214049267891	-6.15091923662177	-3.94341647163363	-5.31203160310784	-0.28336511188471	-0.813499442355505	-6.37222322165296	-1.43636849332476	-3.79407629265805	-4.62699389394421	-2.04795961165465	-11.8598756085184	-0.867892981908106	-7.98807628774865	2009	HC	1
	-5.20075209718819	-1.96677808577373	-5.29384437997045	1.97085365434048	-3.55639334852439	1.10234098306755	2.3120889402433	-7.75914373510851	-4.265344566521	-5.10831839943309	-0.800252704007453	-2.00578235259401	-10.4975772319168	-1.52537964414416	-4.59177843646472	-4.05150084142289	-10.2522641090587	-5.21164995901194	-7.46703749616412	-7.98807628774865	2013	RR	1
	-20.9826005914321	-6.52743988993636	-4.69351965586589	-0.971430847803229	-3.09541956507868	0.537090830428328	2.12892707847544	-7.01581513956121	-3.01158797427521	-0.880744307240922	-1.73726828117646	-2.92139016530363	-10.4975772319168	-2.82481126866693	-5.78511468690984	-4.91207600455368	-7.10943175988883	-6.04409975015678	-7.46703749616412	-4.46894181724877	2007	HC	1
	-20.9826005914321	-6.46884880595902	-14.1066397800918	-0.260151897300673	-2.21089678249862	0.913399397961949	3.42171918325606	-7.57872699507203	-4.7178567712185	-7.67260086796392	-0.367002862905899	-1.3621579396759	-10.4975772319168	-1.68785198939035	-4.01138738380227	-3.55187664376364	-10.2522641090587	-5.23597094992833	-7.46703749616412	-4.12847447953409	2009	RR	1
	-20.9826005914321	-16.5185309142739	-5.86914803402762	-4.41119543298445	-2.04097178105631	0.759989485118572	3.73380798494217	-7.8180568981609	-3.27928375747887	-7.67260086796392	-0.0909443270274327	-6.57346686188333	-6.48853245046594	-8.7970719771906	-4.03484306849019	-2.94046164187765	-10.2522641090587	-4.7096252360789	-7.46703749616412	-7.98807628774865	2006	PP	1
	-20.9826005914321	-16.5185309142739	-5.14448423625521	0.913032999952141	-2.15842936260448	1.36631227531932	2.74091404251569	-7.45190154745316	-6.96578428466209	-7.67260086796392	-0.474487846057803	-1.94341647163363	-7.701180507092	-2.24948097358309	-5.78935307458367	-7.36544767958416	-6.93928220171147	-4.73226906088732	-7.46703749616412	-3.10182329230421	2011	HC	1
	-20.9826005914321	-16.5185309142739	-14.1066397800918	-4.41119543298445	-8.64385618977473	-3.56063001181248	-2.97310843243843	-9.32675066305726	-6.15842936260448	-7.67260086796392	-6.29408293705032	-6.57346686188333	-10.4975772319168	-8.7970719771906	-4.50607002385074	-9.92014491384622	-10.2522641090587	-11.8598756085184	-7.46703749616412	-7.98807628774865	2011	RR	0
	-6.69336288049413	-6.03357610083715	-4.95769286163586	-0.229382353343797	-3.15842936260448	1.77967083807231	2.27982271118297	-9.32675066305726	-4.38082178394093	-7.67260086796392	0.0436516814591311	-1.02914634565952	-10.4975772319168	-2.5960672967081	-4.47365482649402	-6.34912899780767	-5.17887990732951	-5.79838669299029	-7.46703749616412	-7.98807628774865	2009	HC	1
	-6.29438527117143	-4.39436449806728	-6.42592466644044	0.945607703181372	-3.17136841831198	0.999640367047127	2.16181002428444	-9.32675066305726	-6.15842936260448	-7.67260086796392	-0.85465642981968	-2.18442457113743	-10.4975772319168	-3.03574593659511	-5.76317708956489	-9.92014491384622	-6.48684392194049	-6.518841548239	-7.46703749616412	-3.75253503952634	2012	RR	1
	-20.9826005914321	-6.56791447585276	-14.1066397800918	-0.880975896857725	-3.89969509420431	0.380760436196493	1.91150602497857	-7.73454847388709	-4.47393118833241	-7.67260086796392	-1.2932657280088	-2.31473259348316	-10.4975772319168	-1.81914877429652	-4.55740260356188	-4.05150084142289	-4.44227008490121	-5.63952861456039	-2.39821661450209	-4.88101900299773	2011	RR	1
	-20.9826005914321	-7.03955145648327	-8.13609294620008	2.24092486469656	-2.13923579737117	0.958372774833869	2.94424070050779	-6.89966557340053	-3.57346686188333	-5.51868872438084	-0.237315245297586	-1.04097178105631	-6.64628962511353	-1.1992679015595	-4.18209091991487	-4.77713550716138	-5.16261476248343	-11.8598756085184	-1.4363510169243	-7.98807628774865	2008	HC	1
	-20.9826005914321	-16.5185309142739	-7.82500879386022	0.335711910320462	-2.25153876699596	0.785849512455916	2.47325112245604	-9.32675066305726	-5.21089678249862	-7.67260086796392	-0.672496785479364	-1.81603716515741	-10.4975772319168	-1.48076106601713	-4.71477122511059	-5.26178212696497	-4.73866647511996	-4.99804664432566	-3.49643287514469	-4.47819214241373	2013	HC	1
	-20.9826005914321	-6.75533833396651	-5.64714790722762	-0.0558912008920452	-3	1.1615933496589	2.40977671022707	-7.92281392436443	-6.265344566521	-7.67260086796392	-0.605889901406298	-2.31473259348316	-10.4975772319168	-2.05805829194609	-4.91551955867109	-4.28732527074978	-8.89179312841845	-5.69798596395258	-3.90652830824133	-7.98807628774865	2013	RR	1
	-20.9826005914321	-4.96160969660561	-4.40884162716311	1.56997709332457	-1.30757280191029	1.24519230901257	3.20629299725943	-7.34341186483633	-4.44222232860507	-6.17619403115478	0.163916294745327	-1.42662547355406	-10.4975772319168	-2.21798802940914	-4.94730953855787	-9.92014491384622	-6.43630217053602	-5.58042503886447	-5.69012720210711	-7.98807628774865	2012	RR	0
	-20.9826005914321	-16.5185309142739	-5.78369445908671	1.68706068833989	-0.729770092762002	2.6227212478018	4.55820256189815	-5.7292323149204	-4.0350469470992	-1.62981828043532	0.788109353222314	-0.524915117051217	-10.4975772319168	-0.408704048178871	-3.42536391534165	-2.77532467461386	-5.66596797446491	-4.95832287815577	-2.97115831167913	-2.08968519080889	2013	HC	1
	-20.9826005914321	-16.5185309142739	-3.64902336902126	-1.86775220170156	-3.59074485331516	1.85879407226195	2.4130309594288	-6.38475752512468	-1.54371951848927	-2.89756447264243	0.172155358626653	-0.902389203373578	-10.4975772319168	-1.82552192534778	-4.40707102097219	-6.13656997512931	-4.65420565251657	-6.04135892648088	-7.46703749616412	-5.7666786082387	2008	RR	1
	-6.91650162042714	-16.5185309142739	-3.54926254643441	1.54596836910529	-0.550042516371997	2.42289989971907	4.55913585190072	-6.76204565164398	-0.260151897300673	-4.81120487790086	1.15450310258573	-0.446148031818874	-5.77943818809453	-0.656560987398976	-3.5733188043148	-2.47179653774802	-10.2522641090587	-4.81946725419184	-7.46703749616412	-7.98807628774865	2007	RR	1
	-7.67630930055601	-9.44269122049572	-14.1066397800918	1.85996954822103	-0.44418384493836	1.79747664321378	4.24866413628951	-6.36731545856239	-3.29335894269059	-5.58793585691444	0.2213185960169	-0.839079811818897	-6.60623556818319	-1.58859015987042	-4.53653530038008	-7.06462486261081	-6.55733238662784	-4.94386257751432	-7.46703749616412	-7.98807628774865	2011	HC	0
	-20.9826005914321	-5.77256105767004	-5.58113098051792	0.329984649758421	-3.0350469470992	-0.53109775414347	2.77273364761738	-7.20125170641183	-2.83650126771712	-7.67260086796392	-0.513675636655962	-1.9105018491609	-8.36874456356092	-1.32413664625692	-4.12104013675697	-3.91466783148649	-4.81940510120887	-5.9354706326919	-7.46703749616412	-7.98807628774865	2012	RR	1
	-6.9962190197503	-16.5185309142739	-4.43512080167731	-0.646112163715093	-3.05889368905357	0.718527345973075	2.29917405253108	-9.32675066305726	-6.15842936260448	-7.67260086796392	-0.244553860552104	-1.59074485331516	-10.4975772319168	-1.59100167154409	-4.86092692269117	-4.54128828425626	-10.2522641090587	-4.79061960383236	-2.87152111174706	-7.98807628774865	2012	HC	1
	-20.9826005914321	-5.94384340163808	-12.3538773991541	0.842375488206288	-2.02914634565952	1.61496588433543	2.91588812324975	-9.32675066305726	-4.68038206579984	-7.67260086796392	-0.649899613695186	-2.19099722506091	-10.4975772319168	-1.95377989995576	-5.00533943789052	-4.49936141406138	-6.89518460784456	-5.85697809078119	-4.56298868583783	-7.98807628774865	2009	HC	0
	-6.67101423030442	-16.5185309142739	-5.05355961952316	0.0412429822318813	-2.29335894269059	2.19235247580423	3.45124529027446	-9.32675066305726	-2.89969509420431	-4.7865223580296	-0.489567207145025	-2.57346686188333	-10.4975772319168	-3.5073218103707	-6.1165437901426	-9.92014491384622	-10.2522641090587	-3.38538932061045	0.483650863056653	-1.46758163810679	2009	HC	1
	-7.47202398176638	-5.93707075287282	-7.46227472963586	1.30917618747851	-2.27229732716276	0.580172471735856	3.34653374690795	-9.32675066305726	-8.64385618977473	-7.67260086796392	-0.569363789044706	-1.59074485331516	-8.25624230062047	-1.11282373834506	-4.55740260356188	-4.07562341107879	-10.2522641090587	-11.8598756085184	-7.46703749616412	-7.98807628774865	2014	HC	0
	-20.9826005914321	-6.46833735599776	-5.36715993314818	-0.409278229990159	-3.05889368905357	1.06904463243675	2.63201705836125	-6.92702062638625	-3.38082178394093	-4.09988240613961	-1.18369265286695	-2.01741705307741	-10.4975772319168	-1.89894695476529	-5.05243733349741	-5.19952094914927	-5.87824927302463	-4.87566915432196	-7.46703749616412	-7.98807628774865	2006	RR	1
	-20.9826005914321	-4.59737522379667	-5.20497622460563	1.94035471153329	-1.2688167584278	1.46649739824248	4.78694962837879	-7.19600082673713	-8.64385618977473	-7.67260086796392	1.13898661624022	0.253384235800074	-10.4975772319168	0.200304595846561	-2.99524788789556	-2.14594168814139	-6.01205693261855	-4.88687263926865	-7.46703749616412	-7.98807628774865	2012	RR	1
	-20.9826005914321	-16.5185309142739	-5.27551422425926	-1.9105018491609	-4.68038206579984	0.559841482062415	1.11698838985015	-7.78228185772514	-4.92139016530363	-5.67017845044216	-1.24502199043114	-2.52284078881336	-7.66840452693909	-3.30329750968812	-5.9584668591463	-8.35023568364005	-6.12786328513481	-6.94125591209769	-7.46703749616412	-7.98807628774865	2011	RR	1
	-7.31444622233909	-5.77130831257162	-5.10840690750707	0.487486349348536	-2.44222232860507	1.21165267395147	3.05172291849521	-9.32675066305726	-3.30757280191029	-4.99041532805163	-0.171078372051521	-1.50225991139091	-10.4975772319168	-1.31693014866221	-4.45893233346704	-3.75033381574287	-5.54674506211411	-5.11110192445951	-7.46703749616412	-7.98807628774865	2009	HC	1
	-7.86085344593372	-6.63329458194364	-5.23865755096309	-0.430508908041284	-3.79585928321977	0.501849758366601	1.96791230959378	-9.32675066305726	-4.96578428466209	-7.67260086796392	-0.692834637233208	-2.2584251525812	-10.4975772319168	-2.03866929698053	-4.59177843646472	-4.59742628214801	-10.2522641090587	-5.91312425207591	-7.46703749616412	-3.37710109642719	2013	HC	1
	-20.9826005914321	-4.01417830483994	-2.83442318132033	1.24488705912353	-1.39213709716876	3.25369337164978	4.58555873593184	-6.90021712465987	-3.62593428177746	-4.59987435935113	1.07960510694888	0.136191386287144	-10.4975772319168	-0.0753086918577772	-3.58840789509804	-2.82404762621123	-5.28735786140483	-4.23553113697764	1.1193367959867	-2.47630323678792	2007	HC	1
	-20.9826005914321	-7.61678169167056	-6.53742978075745	0.740711733399101	-1.73216460790239	1.76431090858614	3.38704590319017	-7.15798818914467	-5.7178567712185	-7.67260086796392	0.0471574745521888	-0.875671864997798	-10.4975772319168	-0.909156813397367	-3.77420114486848	-3.25883572331317	-6.31755690004424	-11.8598756085184	-7.46703749616412	-7.98807628774865	2015	HC	0
	-20.9826005914321	-16.5185309142739	-5.00585151389561	0.250961573533219	-1.70368943929191	1.30340508079702	3.25216392890455	-9.32675066305726	-3.7178567712185	-6.21420451033748	-0.349632167177387	-1.79085860216141	-7.64617518244339	-2.31258272868563	-5.78935307458367	-6.37311425255872	-7.1353788687074	-4.9357323586692	-7.46703749616412	-7.98807628774865	2011	HC	0
	-20.9826005914321	-7.34081185343234	-9.61437554357981	-1.11091590140185	-3.77595972578207	0.970885717881462	1.74024575787877	-7.3825801090594	-1.78587519464715	-4.46357572418647	-1.33148007153093	-2.43440282414578	-10.4975772319168	-1.66136901349296	-4.91551955867109	-4.82771772789861	-5.0943287700029	-5.85600685832577	-1.80766488808658	-7.98807628774865	2008	HC	1
	-20.9826005914321	-6.66614146401735	-5.10520964786693	-1.46992925777492	-4.13289427049735	0.610741217565213	2.44066542206659	-8.22461613304331	-4.7178567712185	-7.67260086796392	-1.28684813094269	-2.21089678249862	-10.4975772319168	-1.69367236269058	-4.79047698242393	-4.10249648182429	-7.57906793771025	-4.15202068801986	-1.76505385103754	-3.58993364368241	2009	HC	1
	-20.9826005914321	-5.65949304446075	-5.43653142733252	1.81885056089543	-1.27928375747887	1.99837659786351	4.59363816543397	-6.19164777934428	-2.85725982788392	-4.02739992400183	0.296108212771268	-0.935117148415146	-10.4975772319168	-1.44638035587397	-4.39859121840091	-3.92254228932434	-10.2522641090587	-3.66177885879382	0.0653005051297052	-2.99621007119082	2007	HC	1
	-20.9826005914321	-4.74337335184126	-5.11527522622859	1.00504061670053	-2.8059129478837	0.78950247652612	2.20732526059371	-9.32675066305726	-4.608232280044	-7.67260086796392	0.365158890802697	-2.73696559416621	-10.4975772319168	-2.7623020279632	-5.15798523547464	-4.99923707379211	-10.2522641090587	-6.16359127455828	-7.46703749616412	-7.98807628774865	2008	HC	1
	-20.9826005914321	-4.6288805390642	-4.02009645278184	2.3684890006451	-0.687334826441606	2.13569952098799	4.44657114775582	-7.0881606204297	-2.83650126771712	-7.67260086796392	0.493002339682225	-1.1456053222469	-10.4975772319168	-2.09578395324387	-4.94730953855787	-6.51327925184141	-6.82517624664683	-3.62743236302504	-0.553490896568306	-3.48028463221308	2006	SP	1
	-7.19830026035778	-7.31502960114494	-3.77505532790029	-0.279283757478869	-2.39592867633114	1.49952779212154	3.53838409245804	-7.2733693949678	-3.45798964446339	-6.06223865302566	0.59218729240642	-0.971430847803229	-7.6948954229115	-1.72766187780698	-4.52574840921441	-4.96816154942486	-6.63144185876216	-4.97650701050337	-1.60639444601195	-7.98807628774865	2012	HC	1
	-20.9826005914321	-16.5185309142739	-6.12648805423179	0.347098670622268	-2.12029423371771	1.3978182735116	3.97425544149667	-7.26603238497605	-4.0350469470992	-4.9696938013654	0.869522807506024	-0.564904848379903	-7.62760704279736	-0.315830952650206	-3.0896323062941	-2.76308987389463	-4.36647744465181	-4.75164055183413	-0.572213183075149	-1.72626013786583	2007	RR	1
	-20.9826005914321	-5.28461821537153	-4.08099528066806	0.647084212628954	-2.17136841831198	2.01936159075376	3.43375010002676	-7.14462090855974	-3.27928375747887	-4.58505687605429	-0.236746713302131	-1.70839644196944	-10.4975772319168	-2.07619506710921	-4.87262316114399	-4.91207600455368	-4.7869331318806	-5.31253390859302	-7.46703749616412	-3.03842756807685	2007	RR	1
	-5.10133793740379	-4.13092474714523	-5.36491619559495	0.367371065648529	-2.66200353648498	1.05622161760532	1.75154201877544	-9.32675066305726	-3.50635266602479	-7.67260086796392	-1.74142121797902	-3.7178567712185	-10.4975772319168	-4.78036508379602	-6.79447800312092	-9.92014491384622	-10.2522641090587	-7.27911098058219	-7.46703749616412	-7.98807628774865	2012	HC	0
	-20.9826005914321	-6.71363733496954	-5.95937262945593	0.642470537315822	-2.45798964446339	0.704430684543512	2.91068644964541	-9.32675066305726	-8.64385618977473	-5.64012343249074	-0.573295875819989	-1.81603716515741	-10.4975772319168	-1.97176522405345	-4.86092692269117	-4.26680703504487	-4.78610670298217	-6.21959880782567	-5.26810041398736	-7.98807628774865	2012	SP	1
	-20.9826005914321	-16.5185309142739	-8.2518182396165	-0.409278229990159	-2.42662547355406	0.730407140165577	2.83671943117506	-6.57334052397913	-4.265344566521	-6.39459871653715	-0.986626598603425	-2.13289427049735	-10.4975772319168	-1.59379098884027	-4.57067489315541	-3.57236326171447	-7.20617808279256	-4.94489703668478	-1.86072711780999	-7.98807628774865	2009	HC	1
	-20.9826005914321	-16.5185309142739	-6.52361366245576	0.630405471482323	-1.94897599697553	1.38186119929877	3.58867515271313	-7.62477109485633	-3.10780328953451	-4.25313576384628	-0.710984079898124	-1.81096617560998	-10.4975772319168	-2.16398532249273	-5.10112481554949	-5.77882899478331	-1.94090979412396	-4.37955961738149	-1.05050897787233	-7.98807628774865	2006	RR	1
	-20.9826005914321	-6.36620580439058	-5.67892240677388	-0.852042118612899	-3.0350469470992	1.23701739696484	2.57166160953942	-9.32675066305726	-7.64385618977472	-7.67260086796392	0.131704403114196	-1.91593573521153	-10.4975772319168	-1.90346961742355	-5.20655605154994	-4.75382666456778	-6.27321958544964	-5.69029681625144	-5.50110053229226	-7.98807628774865	2012	HC	1
	-5.83120217927473	-16.5185309142739	-3.3154646656466	0.772307974958403	-2.10159814000781	1.51727645172677	2.50608373100668	-6.81770997242119	-3.12029423371771	-7.67260086796392	-0.367490113795367	-1.56064282152574	-10.4975772319168	-1.7469018867433	-5.03919566449685	-6.97531693793145	-6.48109294650523	-6.06202976313453	-7.46703749616412	-7.98807628774865	2014	PP	0
	-5.30033764751593	-3.10915758256551	-4.96969110458716	1.52857131887076	-2.39592867633114	0.13371739273217	2.75204283712164	-9.32675066305726	-4.15842936260448	-6.03312237470672	-1.81823885973239	-1.90508835297453	-6.3922695389664	-1.60605132970153	-4.26287639667623	-5.3528264646502	-3.63129713278588	-5.53475630862526	-7.46703749616412	-7.98807628774865	2008	RR	1
	-20.9826005914321	-6.06771342154972	-2.12223763084355	0.745882688902259	-2.2584251525812	1.05527688443389	3.36705000931135	-7.25224012199749	-4.57346686188333	-6.43678868702963	-1.05497330773699	-1.38082178394093	-6.02965024173867	-1.57563158736112	-4.50343619133707	-5.29504221986827	-5.04036737277866	-5.48052234634749	-7.46703749616412	-7.98807628774865	2006	SP	1
	-20.9826005914321	-16.5185309142739	-14.1066397800918	-1.1456053222469	-4.32192809488736	0.505935186261473	1.50279941059193	-9.32675066305726	-4.87832144341175	-7.67260086796392	-1.58404461001142	-2.65290132937773	-10.4975772319168	-1.98199822661593	-5.15151294253119	-4.91207600455368	-9.09403335739783	-5.54884843382311	-7.46703749616412	-3.57787924966445	2013	HC	1
	-5.79437771584489	-4.3544567859227	-2.91552463052617	1.03210084316702	-2.68965987938785	2.53879339775515	2.67875163866466	-7.35444657554166	-4.87832144341175	-7.67260086796392	1.28406464882649	0.77568270173906	-7.14746766599767	-0.0643318734344663	-2.33300511547718	-2.07516584439954	-6.41400725781045	-6.3330880943372	-3.19768463136223	-7.98807628774865	2008	HC	1
	-20.9826005914321	-16.5185309142739	-7.57980258014966	-1.25497785096274	-3.69899774396719	0.231564185371121	1.88828048492924	-7.37058443832542	-3.50635266602479	-7.67260086796392	-0.716411515242171	-2.00578235259401	-10.4975772319168	-1.72118379560415	-4.47132518284914	-3.81473158875777	-6.44978455696867	-5.6920064360666	-3.74835088790409	-7.98807628774865	2011	HC	1
	-20.9826005914321	-16.5185309142739	-7.85656639585885	-4.41119543298445	-8.64385618977473	-3.56063001181248	-2.97310843243843	-9.32675066305726	-6.79585928321977	-7.67260086796392	-6.29408293705032	-6.57346686188333	-10.4975772319168	-8.7970719771906	-9.90825845709478	-5.55527153777325	-10.2522641090587	-11.8598756085184	-7.46703749616412	-7.98807628774865	2008	HC	1
	-6.39321225972968	-6.11033291387384	-4.41151251760872	-0.0499049058263139	-2.7178567712185	1.06108596122209	3.57407232925683	-9.32675066305726	-3.49005085369569	-7.67260086796392	-0.522929244023764	-1.58207999218803	-10.4975772319168	-1.96049150926939	-4.86092692269117	-4.1342283929733	-5.30193756254287	-5.62235286774177	-2.78321327276797	-3.75684002675422	2008	HC	1
	-7.35986650356158	-5.06711909476908	-3.9158789138824	1.39341620047154	-1.38835545662634	2.39397295189734	4.57167778733885	-6.4917462811669	-4.29335894269059	-5.07501540543062	1.6278041451352	-0.207561069935362	-7.51546884923507	-0.17561806614365	-3.72794758217377	-2.91802508300323	-6.21722071918928	-4.18284138720797	0.866752947435792	-3.70050860558854	2011	HC	1
	-20.9826005914321	-16.5185309142739	-4.61074942693061	2.46910452186831	-0.729770092762002	2.39014686751428	3.85438842978483	-9.32675066305726	-4.29335894269059	-3.73182852209508	1.36333099570136	-1.43830727860169	-10.4975772319168	-1.44497018863341	-4.57067489315541	-3.75507824843462	-5.86907461331977	-4.99806517816275	-7.46703749616412	-4.03334245235121	2008	HC	0
	-7.19249601402738	-5.07978103622839	-5.00141597209735	-0.469929257774916	-3.17136841831198	0.162246091636339	2.8541983894507	-7.61744434611528	-4.7178567712185	-7.67260086796392	-0.557316372859209	-2.44222232860507	-7.79994270966228	-1.93573447810169	-4.73810946990279	-4.20268484096189	-10.2522641090587	-6.34543353364627	-7.46703749616412	-5.49813928515236	2007	HC	1
	-20.9826005914321	-4.456747588342	-6.43934620027787	0.2904244038653	-2.8059129478837	1.77232637215922	3.58037715830182	-6.17501734194503	-3.75633091903314	-3.60899925134886	-0.408844661486507	-1.59946207041627	-10.4975772319168	-1.54313493325315	-4.40707102097219	-3.96097416175802	-5.53104881161136	-4.36400250433403	-1.21123575880554	-1.51031772154288	2005	RR	1
	-20.9826005914321	-5.91466232248267	-3.21683998723981	-0.341902794648628	-3.21089678249862	1.64618273536919	3.20772433111514	-7.17147502912596	-3.92139016530363	-7.67260086796392	-0.0189688724834298	-0.897006006676674	-10.4975772319168	-0.011385817707821	-3.14388842641193	-2.01034511607822	-6.33478474239596	-4.575133277953	-1.51374660937258	-2.05479078736402	2010	HC	1
	-20.9826005914321	-7.06588765901486	-5.75991958319457	-0.199255376063222	-3.07096652135414	0.393417853501459	2.67055918322845	-7.33201992850555	-2.73696559416621	-4.63595041872305	-1.27792434269233	-2.36587144247496	-10.4975772319168	-2.87894846246784	-5.29832253494069	-6.06396993123968	-3.12321043829327	-5.3503578052288	-7.46703749616412	-5.66081290967529	2008	HC	1
	-20.9826005914321	-6.6491565148477	-7.74192011439582	0.108357178090419	-2.51457317282976	0.680799594586394	2.77968334712668	-9.32675066305726	-4.47393118833241	-4.81028023364934	-0.823933527670737	-2.53115605702536	-10.4975772319168	-2.89552240046148	-6.11076345117834	-7.09625849566858	-7.2013801904747	-4.4766100013599	-0.541388783041368	-1.92410887199973	2009	HC	1
	-20.9826005914321	-16.5185309142739	-4.69889176022838	-1.37332724739401	-4.53951952995999	1.04057234542981	1.51142793220107	-9.32675066305726	-3.92139016530363	-7.67260086796392	-1.11891974247554	-1.98279070996778	-10.4975772319168	-2.90899471661616	-5.56425231732091	-6.76199739716092	-5.92077788789856	-5.8570821155276	-7.46703749616412	-7.98807628774865	2012	HC	1
	-20.9826005914321	-4.59420888322129	-2.86130317993261	0.583037623796664	-1.67576543772947	2.18048002509699	2.47532377528401	-7.34220147998254	-2.79585928321977	-7.67260086796392	-0.887259425517465	-2.28630418515664	-10.4975772319168	-2.90899471661616	-5.70767568941119	-5.30964605812101	-6.28313971179735	-4.4061171316466	-2.83696965285705	-4.38338761311203	2010	HC	0
	-7.42873067029896	-7.48447638673519	-6.55860456072754	0.405992359675837	-2.53951952995999	0.560227294936054	2.7215387127602	-7.3551945630753	-3.77595972578207	-7.67260086796392	-0.890778722945462	-2.13923579737117	-10.4975772319168	-2.23147498317994	-5.24263980659897	-4.15978731991173	-5.67846578994454	-11.8598756085184	-7.46703749616412	-7.98807628774865	2011	RR	0
	-9.76456496066268	-16.5185309142739	-14.1066397800918	0.200378797984026	-3.265344566521	-0.568929078494137	2.12224321046315	-6.78730072317487	-4.47393118833241	-7.67260086796392	-1.17332026215205	-1.54371951848927	-6.53731995254652	-0.792116593982575	-3.94144159806882	-3.59998214641306	-6.35138867230596	-6.39721899216874	-7.46703749616412	-7.98807628774865	2012	HC	1
	-6.40026695102254	-5.762473967132	-4.59394099931928	-4.41119543298445	-3.27928375747887	1.47221650993677	1.88173616034336	-8.06357366294566	-4.21089678249862	-7.67260086796392	-0.505538433120282	-6.57346686188333	-10.4975772319168	-2.20165104521262	-4.92101332137538	-5.69775943145617	-10.2522641090587	-6.88158154140622	-7.46703749616412	-7.98807628774865	2013	RR	1
	-20.9826005914321	-16.5185309142739	-3.46369965057304	2.15023470866301	-0.859875776090929	2.02591523190135	5.14542309134317	-7.28986559924526	-3.8160371651574	-7.67260086796392	0.919197449378251	-0.37145968073724	-10.4975772319168	-0.846996558331609	-3.95651733901305	-3.35185025963013	-5.10568636607809	-4.21042400331533	-7.46703749616412	-7.98807628774865	2008	HC	0
	-20.9826005914321	-6.6997469139097	-5.84777998366539	-0.321928094887362	-3.05889368905357	0.779073064539527	2.43082480560155	-7.59961005988881	-4.7178567712185	-7.67260086796392	-0.249149087357256	-1.79085860216141	-10.4975772319168	-1.08195538733	-4.36675580294283	-3.37619681661031	-7.24177065849994	-5.53658451934585	-7.46703749616412	-7.98807628774865	2012	RR	1
	-20.9826005914321	-4.83208728808021	-4.35727487231078	1.25459404303314	-1.83135796444116	1.25065936698227	2.60211455796291	-9.32675066305726	-5.44222232860507	-7.67260086796392	-0.390714741470608	-2.13289427049735	-10.4975772319168	-2.54001528991782	-9.90825845709478	-5.7218628455227	-6.77722091680935	-5.758541807246	-7.46703749616412	-7.98807628774865	2014	RR	0
	-20.9826005914321	-5.94441714837535	-14.1066397800918	-4.41119543298445	-8.64385618977473	-3.56063001181248	-2.97310843243843	-9.32675066305726	-8.64385618977473	-7.67260086796392	-6.29408293705032	-6.57346686188333	-10.4975772319168	-8.7970719771906	-9.90825845709478	-9.92014491384622	-10.2522641090587	-11.8598756085184	-7.46703749616412	-7.98807628774865	2011	HC	0
	-20.9826005914321	-3.55444967991063	-3.51956001283216	1.13881446890228	-1.15521264992094	2.655605363193	4.92893579412497	-5.61751025511313	-2.44222232860507	-1.77139782316922	0.50594757437771	-0.803392955905182	-10.4975772319168	-0.782645811742007	-3.9416118127334	-3.35012844586826	-5.07983016208046	-6.26442652779169	-7.46703749616412	-7.98807628774865	2005	RR	1
	-20.9826005914321	-16.5185309142739	-5.23949420014641	-0.72499295250013	-3.27928375747887	0.277517344297088	2.27290029692271	-7.10866733805564	-5.10780328953452	-7.67260086796392	-0.914772234877517	-1.89432192210546	-10.4975772319168	-1.28877031635279	-4.47132518284914	-4.32007452852475	-6.8903420494399	-5.99323195565574	-0.269754588994598	-7.98807628774865	2012	RR	1
	-20.9826005914321	-6.03401910251822	-5.39651437723462	1.04893364519792	-3.05889368905357	0.361208580588877	2.36478507379519	-6.98840267808414	-4.47393118833241	-7.67260086796392	-1.01432631407043	-2.17788172527066	-10.4975772319168	-2.1652667495932	-4.94730953855787	-5.21371471167633	-5.13599353763095	-4.69700763596819	-1.7245117926035	-7.98807628774865	2012	HC	1
	-20.9826005914321	-16.5185309142739	-4.58822357207589	0.6959938131099	-2.10780328953451	1.02297653847382	3.03947838109262	-6.6004891273579	-3.89969509420431	-3.31320963851279	-0.777434958843652	-1.95455702923883	-10.4975772319168	-1.87144396528353	-5.20655605154994	-5.56905751742725	-6.10383333437308	-4.16979380295028	-0.330797163851471	-4.62637435306545	2009	PP	1
	-20.9826005914321	-6.78072413903672	-14.1066397800918	0.612588406698718	-1.84684321193858	1.07727278309832	3.29659260219274	-7.73281722199858	-3.29335894269059	-4.69290960773497	-0.917262544821992	-2.53115605702536	-10.4975772319168	-2.19668028351349	-5.3141839282145	-5.14745826820385	-7.09392855416929	-5.20847722222667	-4.04875553285728	-3.81190170973081	2010	HC	0
	-20.9826005914321	-6.0100037113337	-4.80612161382665	1.14730669878029	-1.69899774396719	1.70133966400459	3.70542682070641	-9.32675066305726	-3.8160371651574	-7.67260086796392	-0.240291101954656	-1.72737954533701	-8.18876371941612	-2.17535023561684	-4.90097561274972	-5.36241021454868	-6.59396476050193	-11.8598756085184	-7.46703749616412	-7.98807628774865	2009	HC	0
	-20.9826005914321	-16.5185309142739	-7.41899857715537	0.700439718141092	-2.07096652135414	0.755414901225546	2.7241489856301	-9.32675066305726	-4.92139016530363	-7.67260086796392	-1.2358333879415	-1.53951952995999	-6.63056836988135	-1.82881255043828	-4.71448033900016	-4.09615305983421	-4.42045517924285	-6.2081964487796	-7.46703749616412	-7.98807628774865	2012	RR	0
	-20.9826005914321	-6.75095207688865	-4.2679504044104	0.447843644362086	-2.00578235259401	1.74590142618031	3.52028655211888	-8.04121151922452	-4.608232280044	-4.41963209775557	0.149002009609125	-1.03800632257974	-10.4975772319168	-0.76087325949303	-4.10446018807535	-3.56980055253198	-10.2522641090587	-3.76367903718075	0.627497696222554	-3.11813074782479	2014	HC	0
	-20.9826005914321	-5.59328000052552	-5.03417177690028	0.24731993497982	-2.5649048483799	1.33998010716485	2.58548724282709	-9.32675066305726	-4.96578428466209	-7.67260086796392	-0.131440851881795	-1.3040061868901	-6.66579180609259	-2.09919329051366	-4.60792895890918	-5.36488836516301	-5.20497343228992	-6.51357962180263	-7.46703749616412	-7.98807628774865	2010	RR	1
	-20.9826005914321	-16.5185309142739	-4.90498283377678	-0.300448367476911	-3.23786383009889	0.872716285205706	2.24942633652549	-9.32675066305726	-4.7178567712185	-7.67260086796392	-1.0989194946348	-2.41888982477445	-10.4975772319168	-2.03327571944976	-5.10376150040893	-4.32007452852475	-6.7146468605882	-4.96488198079964	-0.25383817102196	-7.98807628774865	2008	HC	1
	-20.9826005914321	-3.89700531953428	-4.31922694785377	1.70973175942069	-1.12343394124828	1.85204169331067	4.05588432465927	-7.17810755796398	-1.99424073071132	-5.3906386679881	-0.642780514913277	-2.05289494843213	-10.4975772319168	-2.08131000412551	-4.87487332535329	-4.37889103730338	-6.84110059002689	-4.71415811824122	-1.42606340513409	-1.73724134839433	2005	RR	1
	-20.9826005914321	-5.03504830697327	-5.3923912219425	-0.367731784500487	-3.53951952995999	0.582177566508048	2.01932379803338	-9.32675066305726	-5.21089678249862	-7.67260086796392	-0.677001623830386	-1.56917950348023	-7.66575039298395	-0.797614256612421	-3.87659635423451	-2.88828190384754	-4.03357424995229	-5.13567370382254	-4.19489922298655	-7.98807628774865	2012	RR	1
	-20.9826005914321	-6.99277171893181	-7.47613779137484	-0.592919224549499	-3.23786383009889	1.25884665875133	2.60286558659056	-8.19192750705743	-4.18442457113743	-7.67260086796392	0.0282759295020793	-2.16488438474178	-10.4975772319168	-2.41012905397074	-5.43380671654786	-5.25353298740465	-5.51257632601987	-6.13159824961584	-7.46703749616412	-7.98807628774865	2010	HC	1
	-20.9826005914321	-5.8355169069224	-4.83850666792449	1.28095631383106	-1.41503749927884	2.96257067780744	3.4427715097158	-6.95981375271909	-3.75633091903314	-6.15117525582342	0.238485547585662	-0.84684321193858	-6.30430418187198	-1.6237264267145	-3.75459608844386	-3.38880472591324	-6.32166406489621	-11.8598756085184	-7.46703749616412	-4.02304175769321	2008	RR	1
	-5.40580429299332	-4.11643298623802	-2.93672228810355	2.01113778318899	-0.655171503002559	2.46949569401156	4.62373573541756	-6.20640261527789	-1.46195854666634	-2.70853498413613	1.03013063830487	-0.327348370671615	-10.4975772319168	-0.430623812972065	-3.45146602700673	-2.56535468081467	-5.70731968092878	-4.06928788607549	-7.46703749616412	-2.34444819748685	2012	PP	0
	-7.95295626021049	-16.5185309142739	-8.82868340433447	-4.41119543298445	-3.27928375747887	-3.56063001181248	-2.97310843243843	-9.32675066305726	-8.64385618977473	-7.67260086796392	-6.29408293705032	-6.57346686188333	-10.4975772319168	-8.7970719771906	-4.83614595507611	-5.69775943145617	-10.2522641090587	-11.8598756085184	-7.46703749616412	-7.98807628774865	2013	RR	1
	-20.9826005914321	-3.66079685402265	-14.1066397800918	3.08831123588866	-1.02326977932285	1.96314744751777	3.43251900415607	-7.09489479307396	-4.87832144341175	-7.67260086796392	-1.02489449817254	-2.06491747668134	-6.53434231055128	-2.56921187672148	-5.37547940932999	-9.92014491384622	-6.16893824738213	-5.69394256399845	-1.14538151440911	-7.98807628774865	2008	HC	0
	-20.9826005914321	-16.5185309142739	-7.82086256045744	-1.45798964446339	-3.608232280044	0.232792421567975	2.5056209993508	-7.19501865824331	-3.21089678249862	-7.67260086796392	-0.815904065641134	-2.17788172527066	-10.4975772319168	-2.15650009532521	-5.26083714491895	-4.83385404420694	-4.15353127155367	-5.65331325492995	0.92453496726602	-7.98807628774865	2008	RR	1
	-20.9826005914321	-16.5185309142739	-6.4542281220735	-0.951763814347152	-3.73696559416621	0.27035818774816	1.63037628317373	-7.84171427109839	-6.15842936260448	-6.51819952501353	-1.70989537508919	-2.76611193982572	-10.4975772319168	-2.79285931452788	-6.05108975226756	-9.92014491384622	-5.14400587379947	-6.13282573145577	-7.46703749616412	-7.98807628774865	2011	RR	1
	-5.3359242198324	-4.00218861134045	-5.7431431651648	1.94448367114875	-0.910501849160897	1.51354986910186	4.09421103785604	-5.00503692163886	-0.539519529959989	-4.85133253355009	0.276119617611311	-0.810966175609983	-10.4975772319168	-0.644992265641397	-3.67873615015286	-4.42754831783128	-4.7888132966093	-5.3793405961865	-7.46703749616412	-4.45943483873622	2008	HC	1
	-5.93856432825709	-16.5185309142739	-3.5957843827644	-2.05289494843213	-5.7178567712185	-0.105470893804705	0.133246708267151	-7.29916797011456	-4.7178567712185	-7.67260086796392	-2.04785655000512	-3.62593428177746	-10.4975772319168	-3.75748348826983	-5.84373963099109	-9.92014491384622	-10.2522641090587	-5.95088754700562	-4.6225640604504	-7.98807628774865	2011	RR	1
	-6.68898704202095	-7.08121946514136	-3.00955749751362	-0.212567535483132	-2.72737954533701	1.60810025823171	2.41866468357431	-9.32675066305726	-2.44222232860507	-7.67260086796392	-0.796075727897641	-2.33642766458248	-10.4975772319168	-3.00068220978099	-5.84373963099109	-4.88055876058245	-5.08655074795292	-6.47711786750931	-7.46703749616412	-7.98807628774865	2011	RR	1
	-20.9826005914321	-16.5185309142739	-14.1066397800918	-4.41119543298445	-8.64385618977473	-3.56063001181248	-2.97310843243843	-7.02812828487514	-8.64385618977473	-7.67260086796392	-6.29408293705032	-6.57346686188333	-6.41597563241403	-8.7970719771906	-9.90825845709478	-9.92014491384622	-10.2522641090587	-11.8598756085184	-7.46703749616412	-7.98807628774865	2007	HC	1
	-20.9826005914321	-16.5185309142739	-6.20389676630279	-0.101598140007807	-2.62593428177746	0.480294043921918	2.88850287320195	-6.22541812105935	-3.25153876699596	-7.67260086796392	-0.365076259906015	-1.91593573521153	-10.4975772319168	-2.01515182693562	-5.13439955865647	-4.3420271680018	-6.33740664984069	-5.55509428598054	-3.11179602059124	-2.58372391620531	2007	RR	0
	-20.9826005914321	-6.43878330051987	-5.82003908707852	0.544979883255804	-2.608232280044	1.49212389542153	2.15704891968856	-9.32675066305726	-5.79585928321977	-5.04425070760578	-0.551186982314606	-2.39592867633114	-10.4975772319168	-3.04230076483461	-6.21407645718179	-9.92014491384622	-5.62234868902123	-5.25880568769442	-7.46703749616412	-7.98807628774865	2013	RR	0
	-20.9826005914321	-5.63575985043633	-3.71664896304124	0.430820496519772	-2.50635266602479	1.15642481068676	3.12083641989159	-6.98697097140467	-2.9105018491609	-7.67260086796392	-1.06482949345125	-1.9378782880922	-10.4975772319168	-1.98770873390211	-4.95973060594254	-5.36803025778487	-5.10943961754391	-5.23553926282893	-3.32372575926214	-5.43470118873388	2009	HC	1
	-6.42397663739499	-16.5185309142739	-0.449844101766748	-1.34373246520571	-4.01158797427521	1.70286951401454	1.40282188414376	-9.32675066305726	-5.21089678249862	-7.67260086796392	0.00901772154079498	-0.448114896528275	-10.4975772319168	-2.61361975262634	-3.39579776149274	-7.3181174919662	-10.2522641090587	-6.91281965862751	-7.46703749616412	-7.98807628774865	2011	HC	1
	-20.9826005914321	-5.96909361173569	-4.261778181531	-0.15200309344505	-3.01158797427521	1.56561840719755	2.13583714836939	-9.32675066305726	-4.608232280044	-7.67260086796392	-0.886607238013397	-2.0350469470992	-10.4975772319168	-1.83578518344096	-5.15151294253119	-4.03000067402988	-5.44029478994647	-5.92603348964462	-7.46703749616412	-7.98807628774865	2009	RR	1
	-6.49769217685352	-16.5185309142739	-7.58201710481277	0.478195257939166	-2.37332724739401	0.898015984215762	2.68004504655511	-9.32675066305726	-3.33642766458248	-7.67260086796392	-0.654934372485033	-6.57346686188333	-10.4975772319168	-2.36631097366645	-4.99252118972205	-6.51327925184141	-5.38242466857953	-11.8598756085184	-7.46703749616412	-7.98807628774865	2011	HC	0
	-6.47211187600542	-3.69050812017265	-4.60921823336888	1.23695175858808	-1.92686529536978	1.34738304462829	3.40091482814525	-7.23025336137074	-3.23786383009889	-7.67260086796392	-0.156596869507449	-1.11403524324603	-10.4975772319168	-1.17156044925252	-4.14784341340905	-3.79691536175582	-3.45144487972625	-4.72655276452189	-1.51961597995316	-7.98807628774865	2013	HC	0
	-10.4179148735847	-16.5185309142739	-14.1066397800918	-4.41119543298445	-8.64385618977473	-3.56063001181248	-2.97310843243843	-9.32675066305726	-8.64385618977473	-7.67260086796392	-6.29408293705032	-6.57346686188333	-10.4975772319168	-8.7970719771906	-9.90825845709478	-9.92014491384622	-10.2522641090587	-11.8598756085184	-7.46703749616412	-7.98807628774865	2009	HC	0
	-20.9826005914321	-16.5185309142739	-3.95344157388667	0.0593552776164212	-2.05289494843213	2.5320784176075	3.62619622247556	-7.45438182048741	-3.50635266602479	-7.67260086796392	0.079066195136641	-1.38458370273713	-10.4975772319168	-1.55156834244801	-4.23420574123301	-3.91672556831588	-4.91663498527116	-4.27415604614042	-2.68509616337744	-1.79455347892432	2009	HC	1
	-7.79980166064881	-7.34756390531236	-3.86022874733494	0.533064921869638	-2.28630418515664	2.39053053635123	3.18503542839765	-7.40350329973038	-3.17136841831198	-5.34420508718264	0.713556681126043	-0.2688167584278	-10.4975772319168	-2.17826755090021	-4.12249337187417	-4.92369533415693	-4.21797587555572	-5.0605194159443	-3.88762077165795	-4.91589967373033	2007	RR	1
	-7.80634368451391	-16.5185309142739	-6.92322551487265	-0.888968687611256	-3.73696559416621	0.556308260766919	2.02813030956442	-9.32675066305726	-5.10780328953452	-7.67260086796392	-1.21715655048462	-2.65290132937773	-10.4975772319168	-3.42754249680197	-6.58555105566858	-9.92014491384622	-4.50847434388944	-11.8598756085184	-7.46703749616412	-7.98807628774865	2012	RR	1
	-20.9826005914321	-7.53594691615801	-5.39276461799862	0.986228880227399	-0.878321443411748	1.28754144589544	4.12488257676471	-9.32675066305726	-6.265344566521	-2.9458723566559	-0.225030685641549	-1.34739878240348	-10.4975772319168	-1.77351011930313	-5.31679903585653	-9.92014491384622	-10.2522641090587	-5.12490441631711	-7.46703749616412	-7.98807628774865	2014	HC	0
	-20.9826005914321	-6.92948075020749	-6.17697699540433	1.26903314645524	-3.04692104738749	0.997143205922125	2.7231043289179	-9.32675066305726	-4.96578428466209	-4.80935796732339	-0.991663824128989	-2.09541956507868	-10.4975772319168	-1.62531542265998	-5.10112481554949	-4.7873190099001	-10.2522641090587	-5.8087243200283	-7.46703749616412	-4.62736785713962	2012	RR	1
	-20.9826005914321	-6.45012835690254	-6.96119101741398	-1.15521264992094	-3.608232280044	0.23146677465663	2.24550056255931	-7.15838837364408	-3.23786383009889	-5.0598375158718	-1.06229428846611	-2.08926733809709	-9.07433087278606	-1.82936663353692	-4.73810946990279	-4.632781076243	-4.70364055434106	-5.05374942055847	-2.87348221932851	-5.0412692800091	2014	HC	1
	-6.50405299201893	-4.26742491686555	-5.72147178342274	2.64108355271207	-0.703689439291908	2.24868708373983	4.71845802837614	-6.80067959122223	-4.41119543298445	-7.67260086796392	0.913628314189171	-0.422752464406849	-10.4975772319168	-0.623840987919023	-3.63643787738022	-2.57391937231208	-10.2522641090587	-2.41190678792079	2.11019515792633	-2.0719902705312	2011	SP	1
	-20.9826005914321	-16.5185309142739	-14.1066397800918	-4.41119543298445	-8.64385618977473	-3.56063001181248	-2.97310843243843	-9.32675066305726	-8.64385618977473	-7.67260086796392	-6.29408293705032	-6.57346686188333	-10.4975772319168	-8.7970719771906	-4.83614595507611	-4.74597569817922	-10.2522641090587	-4.82424232292991	-7.46703749616412	-7.98807628774865	2009	RR	0
	-6.62750497292851	-5.63101985558613	-5.8291050446048	-0.0232697793228472	-2.62593428177746	0.961273606256336	1.82660588075263	-9.32675066305726	-4.35107444054688	-7.67260086796392	-0.999934592932246	-2.55639334852439	-10.4975772319168	-4.2824210921035	-7.06462215886313	-9.92014491384622	-10.2522641090587	-5.98857791758446	-7.46703749616412	-7.98807628774865	2012	RR	0
	-20.9826005914321	-16.5185309142739	-8.01270244657254	-4.41119543298445	-2.52284078881336	1.4433299043559	2.74935893213268	-8.08152278242761	-3.92139016530363	-7.67260086796392	0.115347051757053	-6.57346686188333	-10.4975772319168	-1.73990825265059	-4.44195197406984	-4.74597569817922	-10.2522641090587	-6.28836196395716	-7.46703749616412	-7.98807628774865	2014	HC	1
	-20.9826005914321	-5.92796697495802	-5.14553772630285	0.933572638261024	-1.66657626627481	1.55386571008077	3.93838141408087	-9.32675066305726	-3.94341647163363	-5.06347479903357	0.354045407260877	-1.38082178394093	-10.4975772319168	-1.44855533804916	-4.55740260356188	-4.28466539835417	-4.56778110438971	-6.01098793793711	-7.46703749616412	-7.98807628774865	2008	RR	1
	-20.9826005914321	-5.81568938530617	-7.01952023366687	0.545968369105292	-2.01741705307741	1.12235994043855	-2.97310843243843	-9.32675066305726	-4.57346686188333	-5.0313096707333	-0.711911496005105	-3.05889368905357	-10.4975772319168	-3.61903782433311	-6.3253624465467	-7.8586826502201	-6.43068800003479	-4.67522194368603	-7.46703749616412	-4.0433471409835	2009	RR	1
	-20.9826005914321	-4.95562186950746	-5.32710953749062	0.780730036476377	-2.57346686188333	2.05590487241213	3.12926994903654	-9.32675066305726	-4.44222232860507	-7.67260086796392	-0.463208519663238	-1.63486740654747	-7.01335921831966	-1.48948761150672	-4.31805081536915	-3.39268641036418	-10.2522641090587	-5.67959412561065	-7.46703749616412	-5.01625574807416	2008	HC	1
	-6.40547598607088	-11.2159305273171	-5.19953583602202	-1	-3.30757280191029	-0.0143290736179442	2.10323027741318	-7.1481651071147	-2.66200353648498	-7.67260086796392	-4.88983240080964	-2.17136841831198	-10.4975772319168	-1.82369653662132	-4.31936128602393	-4.33729456209622	-5.89804036977629	-6.41455732717595	-7.46703749616412	-7.98807628774865	2012	HC	1
	-20.9826005914321	-16.5185309142739	-10.9673201612182	-0.49817873457909	-2.96578428466209	0.047540489638499	3.12180437651868	-9.32675066305726	-4.29335894269059	-7.67260086796392	-0.792168275461253	-1.8008773579864	-10.4975772319168	-2.45845816043958	-6.58555105566858	-6.38716988240097	-10.2522641090587	-11.8598756085184	-7.46703749616412	-7.98807628774865	2014	HC	1
	-7.90726615035315	-6.39457347192194	-4.63833473067686	-0.630393929968162	-3.45798964446339	0.704410123687585	1.25953327138962	-7.95792954579325	-3.87832144341175	-7.67260086796392	-1.87928857556669	-3.47393118833241	-6.52461527254628	-3.71049666690728	-5.50578743703901	-7.10451768900419	-10.2522641090587	-5.66946829036116	-7.46703749616412	-7.98807628774865	2010	HC	1
	-20.9826005914321	-16.5185309142739	-5.90110830019303	-1.12973392960402	-3.30757280191029	0.0976485030584473	1.77315919471706	-6.08756850578511	-1.83650126771712	-7.67260086796392	-1.20132810979255	-2.94341647163363	-10.4975772319168	-3.14065850021699	-6.01435697435256	-9.92014491384622	-10.2522641090587	-5.74273813569477	-3.00178304906028	-7.98807628774865	2014	HC	1
	-20.9826005914321	-5.5358514988094	-3.87214451418499	1.05241589415114	-1.16812275880833	2.3815723148301	3.97443026054356	-5.80833639426928	-2.07096652135414	-2.98946463926485	1.12738689269664	-1.0439433475876	-10.4975772319168	-1.42608645231058	-4.67541307599621	-5.14745826820385	-8.87119639451078	-4.40146148347801	-1.65603816638668	-1.46106861874353	2011	HC	1
	-20.9826005914321	-6.62681417303193	-5.15606893159079	-0.606034724339757	-2.62593428177746	0.755338805748473	2.98021108417518	-9.32675066305726	-4.0350469470992	-7.67260086796392	-1.0460878356151	-2.64385618977472	-10.4975772319168	-2.29061669593546	-5.29504142687593	-4.56291721127239	-4.61559017173606	-5.98356844665535	-7.46703749616412	-7.98807628774865	2007	RR	1
	-6.40025949537168	-5.91097579685363	-2.32068000876983	1.30917618747851	-1.8416629728329	1.99856667979408	3.55102573916239	-7.37996844182403	-1.97143084780323	-7.67260086796392	1.02426169998976	-0.710755714843358	-7.87006758362654	-1.24335880923509	-4.28011658693058	-4.70620110545769	-5.69360275112577	-5.77247230603583	-7.46703749616412	-4.56854759590805	2010	RR	1
	-20.9826005914321	-16.5185309142739	-14.1066397800918	-1.79585928321977	-4.96578428466209	-0.798072601580558	0.768674412651283	-9.32675066305726	-6.38082178394093	-7.67260086796392	-3.77470445738068	-2.93236128312464	-10.4975772319168	-3.5479955703676	-6.63106757120704	-9.92014491384622	-10.2522641090587	-6.44181015306314	-7.46703749616412	-7.98807628774865	2012	HC	1
	-20.9826005914321	-16.5185309142739	-7.17082377919328	-0.584241333477502	-4.01158797427521	0.0923525651064533	1.9084045780209	-7.46291973696407	-4.38082178394093	-6.44944569306972	-0.951799016109432	-2.23786383009889	-10.4975772319168	-1.54245929660554	-4.47132518284914	-4.44020769504717	-10.2522641090587	-6.36348989855101	-7.46703749616412	-7.98807628774865	2014	HC	1
	-20.9826005914321	-5.86000286390049	-4.76175719733147	0.513995979367013	-1.82623293226329	2.07383516082458	3.6975426251614	-6.76979882829012	-2.21089678249862	-4.28595978239414	0.525862181678522	-1.26188071121742	-10.4975772319168	-1.76542994674238	-5.10112481554949	-4.56614353673058	-6.94504683956926	-5.22602278945922	-2.07909884834516	-5.54287053830941	2012	HC	1
	-20.9826005914321	-5.4056975788556	-4.84529949185469	0.119024103142275	-1.9378782880922	1.82661070502654	3.64247239844668	-9.32675066305726	-4.608232280044	-7.67260086796392	0.589971649658958	-1.9105018491609	-8.36484021865884	-1.28142793428329	-4.12104013675697	-3.42185156030191	-4.67778936134155	-5.1735426245616	-7.46703749616412	-7.98807628774865	2009	RR	1
	-12.2669828700504	-16.5185309142739	-14.1066397800918	-4.41119543298445	-8.64385618977473	-3.56063001181248	-2.97310843243843	-9.32675066305726	-8.64385618977473	-7.67260086796392	-6.29408293705032	-6.57346686188333	-6.78983020623432	-8.7970719771906	-5.26486628142817	-5.77465359123671	-10.2522641090587	-11.8598756085184	-7.46703749616412	-7.98807628774865	2008	HC	1
	-5.14658390152108	-4.71949186424679	-4.32649737239901	-4.41119543298445	-8.64385618977473	-3.56063001181248	-2.97310843243843	-9.32675066305726	-2.9105018491609	-7.67260086796392	-0.798152305503238	-6.57346686188333	-10.4975772319168	-3.54981077437074	-5.71720231579057	-9.92014491384622	-10.2522641090587	-6.45649116157737	-7.46703749616412	-7.98807628774865	2007	RR	1
	-7.94640880074608	-6.39693613132713	-6.50668221778042	-0.0892673380970874	-3.10780328953451	1.42332428056795	3.10333248069364	-7.34308274722683	-4.18442457113743	-7.67260086796392	0.392579852998225	-0.732164607902385	-10.4975772319168	-0.993125722771471	-3.82684126389532	-3.75033381574287	-4.68525716220425	-11.8598756085184	-7.46703749616412	-3.84856571751624	2011	HC	1
	-20.9826005914321	-16.5185309142739	-3.74690912043155	-4.41119543298445	-8.64385618977473	-3.56063001181248	-2.97310843243843	-6.3611713602228	-8.64385618977473	-7.67260086796392	0.125212636382853	-6.57346686188333	-10.4975772319168	-8.7970719771906	-9.90825845709478	-4.46541147173913	-10.2522641090587	-4.68736225881681	-7.46703749616412	-7.98807628774865	2007	PP	0
	-8.71441262989366	-16.5185309142739	-7.31963421684433	-0.320125852253377	-3.04692104738749	0.919514211422564	2.82031842225523	-7.51398294395988	-4.96578428466209	-4.30290344058328	-0.227437273308348	-6.57346686188333	-10.4975772319168	-1.69717812182449	-4.03484306849019	-3.75114401780271	-10.2522641090587	-6.20443709164742	-7.46703749616412	-7.98807628774865	2012	HC	1
	-7.52972258853249	-16.5185309142739	-5.9003083295924	0.566571640626761	-1.06491747668134	1.7055362942442	-2.97310843243843	-9.32675066305726	-4.265344566521	-7.67260086796392	-0.100536511847313	-2.10780328953451	-7.74129452385413	-2.4426857511983	-6.01976297081948	-9.92014491384622	-4.94585796478559	-6.30632993427549	-7.46703749616412	-7.98807628774865	2011	RR	1
	-20.9826005914321	-16.5185309142739	-6.54180457091	0.814755482809874	-2.49817873457909	0.965771165264645	2.66173531938458	-7.42020628194681	-3.79585928321977	-5.36626709613491	-1.27248201854821	-2.59946207041627	-10.4975772319168	-3.39138379053595	-6.15006961375782	-6.63461208108092	-6.29140521382181	-5.6195340989967	-7.46703749616412	-7.98807628774865	2009	HC	1
	-20.9826005914321	-16.5185309142739	-6.50162029329563	0.507921464957328	-2.00578235259401	0.734223171453754	2.82492242276397	-9.32675066305726	-5.44222232860507	-7.67260086796392	-0.667733877618401	-1.83135796444116	-10.4975772319168	-2.14598261079496	-5.68687635923778	-6.97531693793145	-10.2522641090587	-4.89013939120229	-7.46703749616412	-7.98807628774865	2014	PP	0
	-10.0120615672909	-16.5185309142739	-14.1066397800918	0.517023672064581	-1.91593573521153	1.43244826125513	3.84828949751586	-6.09877160643062	-1.5649048483799	-4.70341525026482	-0.295934517265499	-1.62148837674627	-7.72828634028343	-1.64322959659793	-4.46962374250284	-3.98361801625519	-5.73307932564162	-3.96796997690809	-1.2911425413538	-3.82316334154903	2008	HC	1
	-20.9826005914321	-6.52930966932268	-4.16349978444056	0.722466024471091	-3.36587144247496	1.3437079660219	2.09795326290225	-7.19697787908393	-4.29335894269059	-4.16712178271786	-0.113991411962938	-2.16488438474178	-10.4975772319168	-1.75931625124814	-4.09615271439831	-3.76988064323283	-6.46889113903872	-6.44939552298011	-7.46703749616412	-7.98807628774865	2012	HC	1
	-6.66118457703233	-16.5185309142739	-4.56735622941011	1.20288783347014	-1.40354186044101	1.43429542138469	3.49924115093679	-9.32675066305726	-4.265344566521	-7.67260086796392	0.105952547476237	-2.00578235259401	-10.4975772319168	-2.64438913859795	-6.01976297081948	-6.51327925184141	-5.43299872969037	-3.95792570416705	-7.46703749616412	-3.70533802318561	2012	HC	0
	-20.9826005914321	-16.5185309142739	-14.1066397800918	-1.53951952995999	-3.49005085369569	-0.0732744325678344	1.83599791976117	-9.32675066305726	-4.75633091903314	-7.67260086796392	-1.46026591298851	-2.72737954533701	-10.4975772319168	-3.63686320026401	-6.2643881548448	-9.92014491384622	-5.17619880171296	-7.08981908105829	-7.46703749616412	-7.98807628774865	2013	HC	1
	-20.9826005914321	0.563282235481312	-4.67824380338314	5.46470093635821	-0.57132159005177	1.59000383864922	3.94867177701004	-6.41298709920562	-2.68038206579984	-5.55702706363652	-0.391435427130143	-1.50225991139091	-10.4975772319168	-1.64863895604234	-4.46076933416782	-4.29485010189251	-5.29095911283008	-5.47406328112539	-7.46703749616412	-7.98807628774865	2007	HC	1
	-20.9826005914321	-4.58112601256784	-4.45976703796649	2.09895848008817	-1.07400058144378	2.5293282141404	4.71869129073288	-7.29178956286318	-3.41119543298445	-7.67260086796392	1.34015752231547	0.252173413202027	-4.38538172925176	0.429094360634452	-2.51070140606951	-1.84524442439599	-4.46111962039936	-3.84888886702251	-1.29080009367637	-2.70866445925398	2012	HC	1
	-20.9826005914321	-6.07148320496722	-5.35974084505131	0.0114956388378294	-2.9105018491609	0.645703046405611	1.83258995260989	-4.65294881286951	0.271425676092934	-7.67260086796392	-1.04207723666853	-2.31473259348316	-10.4975772319168	-2.79645146073369	-5.41658224821406	-9.92014491384622	-5.91962878073125	-5.20648056621731	-2.99759404540036	-4.64754453375333	2010	HC	1
	-8.92703844771474	-11.4192403965247	-7.61362593870773	-0.465938397578882	-2.36587144247496	1.09634080370005	3.72232433283785	-6.37522186890972	-3.10780328953451	-6.2967539078097	-0.0597851369601399	-0.512513650651464	-5.55397364490152	-0.955966248962173	-3.57193844938727	-3.19138904572482	-4.95009147548991	-5.76374723089277	-7.46703749616412	-3.27305288385707	2009	HC	1
	-20.9826005914321	-4.35126854736236	-4.04126593600672	1.38901605968851	-1.22095044716254	2.17444381305853	4.17749557473507	-6.87778954383656	-2.94341647163363	-4.91317523758183	0.189803806175832	-0.859875776090929	-10.4975772319168	-1.29868616166533	-4.43943253464331	-4.70011242219195	-5.38687255501377	-4.94372350980835	-7.46703749616412	-4.67401108144481	2007	RR	1
	-7.26080310226193	-16.5185309142739	-4.80147748956404	1.0496307677246	-2.10780328953451	1.25610578585475	2.84031399639446	-9.32675066305726	-4.05889368905357	-7.67260086796392	-0.313091586804885	-1.56064282152574	-10.4975772319168	-2.23826603740178	-5.47955788503957	-9.92014491384622	-6.11435067456531	-5.37574762215527	-7.46703749616412	-5.15247488697468	2014	HC	0
	-20.9826005914321	-5.74733559950745	-6.54159248489116	2.82048534298638	-1.23107466443625	1.98004123050279	3.4372171823742	-7.35980746360016	-5.15842936260448	-7.67260086796392	-0.0023872795975036	-1.15842936260448	-10.4975772319168	-1.17091679223899	-4.31805081536915	-3.79158282712307	-4.73979104897065	-5.53546455068837	-7.46703749616412	-7.98807628774865	2011	RR	0
	-20.9826005914321	-6.58801573206948	-5.38624458520581	0.199122642013601	-2.76611193982572	1.04019212763953	2.58056981657438	-9.32675066305726	-4.10780328953452	-7.67260086796392	-0.325265441862195	-1.43440282414577	-7.46640979560066	-1.26208517669711	-3.91240316338361	-3.00060820683234	-6.77895992177773	-5.14967583337584	-2.30114952416388	-7.98807628774865	2012	HC	1
	-4.74845881660805	-5.29834221627581	-2.60210272853077	-0.0528949484321255	-2.76611193982572	1.62924073582823	3.20832358544194	-6.04967468115291	-1.53533173299656	-4.80205941027179	-0.149054901498728	-1.17462139610707	-6.99446895900172	-1.55664412344623	-3.93429164447389	-3.12095534022017	-3.31555170276838	-6.28899412958342	-7.46703749616412	-7.98807628774865	2007	HC	1
	-6.00617166327384	-2.78397919626258	-3.59470591868413	2.88908409859815	-0.878321443411748	1.90708352104879	4.2743182585272	-6.57420531240845	-3.55639334852439	-7.67260086796392	-0.0940159580535494	-1.42275246440685	-10.4975772319168	-1.85234993507128	-4.86092692269117	-4.75838670279794	-10.2522641090587	-6.00496809126609	-7.46703749616412	-7.98807628774865	2007	RR	0
	-20.9826005914321	-16.5185309142739	-14.1066397800918	-1.24810786159569	-3.55639334852439	0.862445046429101	1.69318747254951	-6.03494577779533	-5.79585928321977	-4.05220062425467	-3.56404524277568	-2.66200353648498	-10.4975772319168	-2.9714736314176	-5.50052560054512	-6.01435827993597	-6.50873301789981	-7.04126571706888	-7.46703749616412	-7.98807628774865	2012	RR	1
	-9.86747320504537	-6.38288339664841	-6.94911309386302	-1.41119543298445	-3.85725982788392	0.114338080134254	1.60178337884337	-9.32675066305726	-4.83650126771712	-7.67260086796392	-1.18218066014538	-2.2446850959549	-10.4975772319168	-2.49501386276471	-4.71752950639414	-4.78521747565704	-10.2522641090587	-7.02645256519449	-7.46703749616412	-7.98807628774865	2008	HC	1
	-20.9826005914321	-16.5185309142739	-14.1066397800918	-0.226003674888827	-2.77595972578207	1.46001237744332	2.71059979753672	-6.28313105886534	-3.69899774396719	-5.40784522832831	-0.762219055259662	-1.86249647625006	-10.4975772319168	-2.32698820889193	-5.20655605154994	-6.78559169810399	-10.2522641090587	-4.59178038463046	0.296781783311754	-7.98807628774865	2008	RR	0
	-20.9826005914321	-16.5185309142739	-6.85184136835893	0.0894981508391026	-2.29335894269059	0.958365524651587	2.75956862909487	-9.32675066305726	-3.30757280191029	-7.67260086796392	-0.54243984075991	-1.19429481516149	-10.4975772319168	-0.719519324347863	-3.73540142606283	-2.79521541386436	-6.94123391329755	-5.67434737106887	-7.46703749616412	-7.98807628774865	2012	RR	1
	-20.9826005914321	-16.5185309142739	-4.74970807098482	1.06901467791518	-1.88896868761126	1.96647005559975	3.50117636091852	-7.32607949943951	-3.35107444054688	-7.67260086796392	-0.479705063073798	-1.99424073071132	-5.07381739743706	-1.25739096604063	-4.60537228197132	-3.81473158875777	-6.66073022715817	-5.95280306294386	-7.46703749616412	-4.25784714113683	2008	RR	0
	-20.9826005914321	-16.5185309142739	-14.1066397800918	0.981121989794311	-1.07096652135414	0.198012551320223	-2.97310843243843	-9.32675066305726	-5.57346686188333	-7.67260086796392	-1.03687990017649	-2.53115605702536	-10.4975772319168	-4.33653786737623	-6.63106757120704	-9.92014491384622	-5.60292684299587	-6.69247056546195	-7.46703749616412	-7.98807628774865	2014	RR	0
	-20.9826005914321	-6.94532052084659	-7.64056052250111	-1.07096652135414	-3.75633091903314	0.520088848505761	2.71653458897897	-8.20709138590155	-5.96578428466209	-7.67260086796392	-0.637386122863061	-1.41503749927884	-10.4975772319168	-1.12929514870874	-4.43800838628086	-3.83210281323053	-7.49678596416148	-6.4058572812693	-7.46703749616412	-5.06014047570522	2015	HC	1
	-7.90328710918522	-16.5185309142739	-8.26636855817475	-1.74178261046398	-5.50635266602479	-2.56063001181248	-0.147586998618976	-9.32675066305726	-5.50635266602479	-7.67260086796392	-3.07615181283892	-6.57346686188333	-10.4975772319168	-3.79704388141625	-6.45325169551645	-6.27120335679004	-6.84376502661561	-7.37830839530771	-7.46703749616412	-7.98807628774865	2012	HC	1
	-20.9826005914321	-6.30769410515806	-3.71472701461169	0.0229004021100788	-2.28630418515664	1.62876346341153	3.23636751377049	-6.72344415418197	-4.92139016530363	-7.67260086796392	0.0417901459731899	-1.21759143507263	-6.71755790591645	-1.10659518084786	-3.32180372550875	-2.53728567013009	-5.21486108203227	-6.33508433959599	-7.46703749616412	-7.98807628774865	2007	HC	1
	-20.9826005914321	-5.13858207242825	-6.44257543903271	0.488515008957812	-2.39592867633114	1.17598968995803	2.03392783021164	-9.32675066305726	-5.265344566521	-7.67260086796392	-0.976195464531484	-2.39592867633114	-6.76413456701851	-4.07366737255799	-5.965007151886	-9.92014491384622	-10.2522641090587	-5.80775269905858	-7.46703749616412	-7.98807628774865	2011	RR	0
	-20.9826005914321	-6.51887627177121	-4.03803765494208	0.0565835283663675	-1.73696559416621	1.74308470416962	3.87250957054172	-9.32675066305726	-3.59074485331516	-7.67260086796392	-1.08103984083401	-2.23107466443625	-10.4975772319168	-3.85849595242083	-5.92906838665589	-8.40638351462743	-10.2522641090587	-5.15689787905251	-7.46703749616412	-7.98807628774865	2007	SP	1
	-20.9826005914321	-6.17172400362337	-5.09240243593396	-0.205896101440252	-2.7178567712185	1.66040091654758	3.39765522725403	-9.32675066305726	-4.87832144341175	-4.40538417111399	-0.764559340872322	-1.86775220170156	-10.4975772319168	-1.90974808608252	-4.60350528333578	-3.75216987631465	-1.96535382651449	-5.29988021387012	-3.56428277972705	-4.55074765325474	2007	SP	1
	-6.78773803615174	-5.27964139948013	-6.0315291829055	0.0524158941511385	-4.15842936260448	0.21042373559658	1.38295277851527	-9.32675066305726	-3.52284078881336	-7.67260086796392	-1.93403812224547	-3.64385618977472	-10.4975772319168	-3.56681613966049	-6.21407645718179	-9.92014491384622	-6.87740982846067	-9.06567062724704	-7.46703749616412	-7.98807628774865	2010	RR	1
	-20.9826005914321	-16.5185309142739	-4.09245755158685	0.59741198755465	-2.12029423371771	1.54750275775686	3.28613260923826	-7.720334620725	-4.08314123530025	-5.18147117724217	0.0278163067982673	-1.27229732716276	-10.4975772319168	-0.856476625742434	-4.31958247822387	-4.18273941243517	-4.71637438595498	-5.80420709721995	-7.46703749616412	-7.98807628774865	2012	RR	1
	-3.98504764913982	-16.5185309142739	-6.49329409612337	1.60502015306241	-1.7178567712185	1.57990493719199	3.38194214326748	-7.2559439584091	-4.41119543298445	-7.67260086796392	2.15930023514964	-1.45403163089471	-10.4975772319168	-1.78120194766901	-5.5454084683327	-9.92014491384622	-4.97044720352385	-4.81787002332418	-7.46703749616412	-7.98807628774865	2010	HC	0
	-20.9826005914321	-16.5185309142739	-7.80831672849424	-1.18114943910457	-3.52284078881336	1.10167936062419	2.93015460627717	-6.73496076572718	-3.52284078881336	-7.67260086796392	-0.598575037966642	-1.71311885221184	-10.4975772319168	-0.88859734028575	-4.07985473208736	-3.05632629453718	-8.53685893485764	-4.55859994842319	-2.08053306208782	-4.32551565806305	2009	RR	1
	-20.9826005914321	-6.28871169143921	-4.45411176312097	1.09828479572342	-1.39592867633114	2.33914980487377	3.52756092108517	-7.85163311585315	-4.38082178394093	-4.2697398541043	-0.598273185377937	-1.7178567712185	-7.94537208112953	-2.25746588608431	-5.00533943789052	-9.92014491384622	-6.61549253645943	-4.80723130570108	-4.81594991522527	-7.98807628774865	2011	HC	0
	-7.15806419818252	-16.5185309142739	-4.46475079595197	0.917622701726283	-1.74661576419993	1.45001926894134	2.88473537680848	-7.25165521843193	-3.27928375747887	-7.67260086796392	-1.18393033066399	-1.84684321193858	-10.4975772319168	-1.95178491635815	-5.05461820788963	-6.88337717836255	-4.85948067016048	-5.11992118846926	-7.46703749616412	-7.98807628774865	2011	RR	1
	-20.9826005914321	-16.5185309142739	-8.42811263296438	-1.64837167089722	-4.05889368905357	0.233941499013358	2.30798822396334	-7.85763221440133	-4.0350469470992	-4.57324277251968	-1.55510501571954	-2.55639334852439	-7.90475353215342	-2.27831052579248	-5.49755569008183	-6.35535115052588	-6.4169118875232	-6.71106659599052	-7.46703749616412	-5.9425703682941	2008	RR	1
	-4.47960718693295	-5.81126864126496	-4.21982042328881	1.12565110166152	-1.96015973546821	2.15737619233544	3.82099747723303	-6.86799878313996	-5.7178567712185	-7.67260086796392	0.643874091144927	-1.07400058144378	-7.78375665953823	-0.799902164411164	-4.0476299544104	-2.85404089041276	-6.18302973032005	-3.44942586058971	1.09770610910332	0.113534331661051	2011	SP	0
	-20.9826005914321	-4.6810764683398	-5.73263894968971	1.83632813392398	-2.30757280191029	1.36183403928226	2.79840386539848	-9.32675066305726	-4.87832144341175	-3.60000397022476	-2.64117006241371	-2.23107466443625	-10.4975772319168	-3.19104704171962	-5.71111179041684	-7.06462486261081	-3.94941562356736	-5.90836910548707	-7.46703749616412	-7.98807628774865	2009	RR	1
	-7.29717249583606	-4.75305630568065	-4.78581341144498	1.10030490579569	-2.34373246520571	1.52481668292066	3.71553749701644	-6.51282850106955	-3.44222232860507	-7.67260086796392	0.018629655957802	-1.33642766458248	-10.4975772319168	-1.29003571681377	-3.72905408124242	-2.81657254498351	-3.60964498756196	-4.08056329207409	-1.05102146701119	-5.07873513310024	2006	HC	1
	-20.9826005914321	-4.4542731910415	-4.873705815635	1.18142064028014	-2.97709959788992	1.25400618286516	1.94823306475379	-9.32675066305726	-5.32192809488736	-7.67260086796392	-0.101425448797963	-2.43440282414578	-10.4975772319168	-2.19503366418392	-5.03645347970525	-4.07562341107879	-5.03333209538859	-6.475214924338	-7.46703749616412	-3.68128129296351	2008	RR	1
	-20.9826005914321	-6.41432905210391	-4.99274516505236	-0.982790709967777	-3.75633091903314	1.09696586286703	1.63687781343051	-8.13189136714933	-3.10780328953451	-7.67260086796392	-1.88492449604752	-3.38082178394093	-10.4975772319168	-3.36380536212463	-6.48881202963886	-9.92014491384622	-8.73081678095982	-5.86816868467816	-7.46703749616412	-5.07290821587166	2009	RR	1
	-9.43742314151295	-6.08734241301516	-5.79049493982715	1.99602712342508	-1.66200353648498	1.25763100423338	-2.97310843243843	-7.45026015491121	-3.05889368905357	-7.67260086796392	-0.143158865144765	-2.38835545662634	-10.4975772319168	-2.84282040602612	-6.21407645718179	-6.91123982995256	-5.10275590087357	-10.8598756085184	-7.46703749616412	-7.98807628774865	2012	RR	1
	-6.46137801837827	-3.5878028042108	-3.31392552009583	1.32596199617185	-1.60384051092685	2.04106824466672	3.55762564135506	-7.15303867219501	-2.74661576419993	-7.67260086796392	-0.384014904627037	-1.8059129478837	-10.4975772319168	-2.97777106170927	-5.61440909951652	-5.16114655662002	-4.68005015585899	-5.5013123107176	-7.46703749616412	-7.98807628774865	2006	HC	0
	-20.9826005914321	-16.5185309142739	-7.13806095771491	0.438292851579147	-2.87832144341175	0.206777284629268	2.6229156810259	-6.75282357338635	-2.64385618977472	-5.75714289805526	-0.983755066682422	-2.17136841831198	-10.4975772319168	-2.06915066899637	-5.00780660431427	-4.5042465250255	-5.88894385313565	-5.2983663630207	-7.46703749616412	-7.98807628774865	2007	HC	1
	-7.12293815529628	-1.86860568759086	-4.29661874356372	1.73205207330029	-2.44222232860507	0.926380167665112	2.73026151786131	-9.32675066305726	-3.19759995988516	-7.67260086796392	-0.602219866744998	-2.30044836747691	-10.4975772319168	-2.45055040174416	-5.35624099158962	-9.92014491384622	-5.91167750440975	-5.91048084888067	-7.46703749616412	-4.57275053556069	2008	HC	1
	-20.9826005914321	-6.32279426961738	-5.67288229285573	1.0164963198962	-1.62148837674627	1.89376741368782	3.46818195737669	-8.09395035720404	-5.50635266602479	-7.67260086796392	-0.712509756221195	-2.04692104738749	-10.4975772319168	-2.35742585853446	-5.70767568941119	-7.11503685869079	-8.39135774090474	-5.61590512433683	-7.46703749616412	-7.98807628774865	2012	HC	0
	-20.9826005914321	-16.5185309142739	-7.17640510276522	-0.883635243308215	-3.64385618977472	-0.284496730713317	2.07656460356197	-9.32675066305726	-4.50635266602479	-7.67260086796392	-0.676115096989623	-1.97143084780323	-8.90340899587393	-2.08077051328738	-5.13439955865647	-4.82385091276257	-6.60033138897275	-6.35726219052502	-7.46703749616412	-4.32301453583708	2012	HC	1
	-20.9826005914321	-6.6399553934642	-5.84570070387924	-1.02034044828418	-4.08314123530025	0.013643061490999	1.5824399680939	-7.15842041132588	-3.01158797427521	-7.67260086796392	-1.53564752082143	-2.86775220170156	-10.4975772319168	-2.32235443819457	-5.47955788503957	-9.92014491384622	-5.97004105668478	-5.62816331027596	-4.82760998170996	-7.98807628774865	2011	RR	1
	-20.9826005914321	-5.38086895671497	-4.42923644399996	0.43616183931445	-3.01158797427521	0.793294935562119	2.36709595018653	-9.32675066305726	-5.38082178394093	-7.67260086796392	0.00219187260629878	-1.19099722506091	-10.4975772319168	-1.58040446750316	-4.81724551159259	-4.74436153849959	-4.3195213969878	-4.8976321808504	-2.50219690827157	-7.98807628774865	2012	HC	1
	-20.9826005914321	-16.5185309142739	-5.97708820507401	2.75146372116556	-1.08008791132269	1.66771378711228	4.31447447562722	-6.4545514716367	-3.45798964446339	-7.67260086796392	-0.283649039454703	-1.33642766458248	-10.4975772319168	-1.06401306367029	-4.31958247822387	-3.79457183173723	-4.50287796583722	-5.45753363466079	-7.46703749616412	-4.07640777685717	2007	HC	0
	-20.9826005914321	-7.03824234481732	-5.39086711156742	-0.940644722383579	-2.79585928321977	1.27801066262934	1.66034486152701	-8.20025638509251	-4.83650126771712	-7.67260086796392	-1.39054202109309	-2.77595972578207	-10.4975772319168	-2.50521360804636	-5.43380671654786	-5.14745826820385	-6.39232563241376	-5.86567815004382	-7.46703749616412	-7.98807628774865	2010	HC	1
	-20.9826005914321	-16.5185309142739	-7.9523983293003	-1.74661576419993	-3.98850436116217	-0.564655164232028	2.6058981312022	-7.16916682836856	-4.10780328953452	-5.08716324691912	-0.209334228132255	-1.67576543772947	-10.4975772319168	-1.57133780063304	-4.15613735064041	-3.82684155050881	-5.50730866783004	-6.81790127431958	-7.46703749616412	-7.98807628774865	2011	RR	1
	-20.9826005914321	-4.07414674862235	-4.28455661941147	0.849599011151452	-2.36587144247496	1.98332876507129	3.60109278035355	-7.33794809334577	-1.15521264992094	-4.42341615520469	-0.163534562303811	-1.35475948735473	-10.4975772319168	-1.03168355841241	-4.10446018807535	-4.03000067402988	-3.84402949071757	-6.01889297806167	-1.94778436080981	-5.15614532433214	2007	HC	1
	-6.49765151212634	-4.68994604882604	-5.18362082848879	1.03632749181776	-2.73696559416621	0.69999708023559	3.02888013331855	-9.32675066305726	-6.50635266602479	-7.67260086796392	-0.856757565161361	-2.18442457113743	-10.4975772319168	-1.83680578579393	-5.13733457443293	-4.68233235346465	-5.86349257029002	-11.8598756085184	-7.46703749616412	-7.98807628774865	2012	HC	1
	-7.76906334418832	-8.27966110467806	-6.82985257674732	-1.04097178105631	-2.7178567712185	0.472089484828882	2.36980248846743	-7.44849594206694	-3.79585928321977	-6.44703272143986	-3.23149947347506	-3.23786383009889	-10.4975772319168	-5.60849839385148	-7.35956996823126	-9.92014491384622	-6.25343348423154	-5.21534446039003	-7.46703749616412	-2.49369245571842	2007	HC	1
	-20.9826005914321	-16.5185309142739	-7.95885115514305	-1.48600402063299	-4.29335894269059	0.0469010905182097	1.75869577855836	-9.32675066305726	-5.50635266602479	-7.67260086796392	-1.60682252687226	-2.43440282414578	-10.4975772319168	-2.77458672613511	-5.95370222289979	-6.35535115052588	-6.55225388994025	-6.59343835740061	-7.46703749616412	-7.98807628774865	2014	HC	1
	-20.9826005914321	-5.7222754913405	-4.30489004821175	0.584962500721156	-1.75633091903314	2.43670649541875	3.56595302192417	-8.05481047673251	-5.96578428466209	-7.67260086796392	0.130407318663216	-0.918660372548061	-10.4975772319168	-1.33228400373787	-4.40707102097219	-4.6007308007832	-5.69881497957215	-5.16391615025789	-3.93707701340296	-7.98807628774865	2012	RR	0
	-20.9826005914321	-16.5185309142739	-5.77245418982296	-0.161653263478769	-2.608232280044	2.93810576110803	2.49746438260603	-9.32675066305726	-5.10780328953452	-7.67260086796392	2.04583184635836	0.84478735007906	-10.4975772319168	-0.599158233677132	-2.68840800516477	-4.6007308007832	-4.99463681806002	-4.14208507823645	1.77669294192026	-2.16206417701074	2010	SP	1
	-20.9826005914321	-3.34714713210733	-3.35415627397768	1.72246602447109	-1.73696559416621	2.77842474700234	4.63046465699543	-7.12530921606619	-3.55639334852439	-7.67260086796392	1.70671313462838	0.629473196786949	-5.58093778829832	0.520435452614515	-2.29711002015401	-1.91970664302298	-5.65601840836778	-4.78414483950515	-2.6823098041884	-2.00855674860358	2009	RR	1
	-20.9826005914321	-16.5185309142739	-7.64560800541837	2.23020301336642	-0.833927324053294	2.10336578159008	4.58838108250607	-5.82912535807812	-2.74661576419993	-5.19986402045921	0.400974165133793	-0.639354797539784	-10.4975772319168	-0.649956004605252	-3.87659635423451	-3.85591642630383	-5.92435816891298	-3.82342541861815	-0.238897860947268	-2.61328188331993	2005	RR	1
	-5.27049751895769	-5.02541912349419	-4.89712668358341	-0.132894270497345	-4.0350469470992	0.238821051054418	2.82069284924671	-9.32675066305726	-4.75633091903314	-7.67260086796392	0.0350347595378983	-1.04692104738749	-9.11648383514867	-0.825240453967894	-3.63540015507799	-2.68679363621599	-4.97234285638002	-5.69372241516558	-7.46703749616412	-4.1492301430265	2013	HC	1
	-20.9826005914321	-16.5185309142739	-6.93647855820836	-0.131313234677865	-2.8160371651574	1.42013592990821	3.82771105822129	-6.00356741127963	-2.30757280191029	-7.67260086796392	0.654944053806264	-0.321928094887362	-10.4975772319168	-0.391569695698998	-3.32075480985084	-2.97636956310079	-4.7804563782752	-5.11667372687447	-3.66732048579847	-7.98807628774865	2012	RR	1
	-20.9826005914321	-3.27363342842221	-2.55380479703726	2.62947319678695	-0.597277823154395	4.15348979227354	4.49441160105664	-5.90796216721235	-3.75633091903314	-7.67260086796392	1.78447613390908	0.291603558030565	-10.4975772319168	0.78851846354353	-2.6075167488197	-1.67086822243056	-6.82528137054328	-4.80882063660852	-0.3877477889071	-2.78903728401287	2010	HC	1
	-20.9826005914321	-6.73951169023421	-8.3334704757057	-1.69432125675771	-4.92139016530363	-0.865048456800918	0.661764286590331	-9.32675066305726	-5.38082178394093	-7.67260086796392	-1.76369456626191	-3.07096652135414	-10.4975772319168	-3.06626871328538	-5.92399119582113	-6.74727448063774	-6.2550732240193	-6.60660766487838	-7.46703749616412	-7.98807628774865	2013	HC	1
	-6.94191630098805	-4.2261538802958	-4.22035647220591	0.38404980679516	-3.18442457113743	0.44893050865151	2.52657369287737	-9.32675066305726	-3.77595972578207	-4.45123232117279	-1.16468709464151	-2.40354186044101	-7.76197543695315	-2.36298798396085	-5.29504142687593	-5.19451937805173	-10.2522641090587	-5.65828661377366	-7.46703749616412	-7.98807628774865	2006	HC	1
	-20.9826005914321	-6.11074873719404	-14.1066397800918	-4.41119543298445	-8.64385618977473	-3.56063001181248	-2.97310843243843	-9.32675066305726	-5.38082178394093	-7.67260086796392	-6.29408293705032	-6.57346686188333	-10.4975772319168	-8.7970719771906	-9.90825845709478	-9.92014491384622	-10.2522641090587	-11.8598756085184	-7.46703749616412	-7.98807628774865	2012	HC	0
	-20.9826005914321	-4.27599022571942	-3.69871343055856	1.70398660386343	-1.72737954533701	2.58026646911229	3.50827133187877	-6.99482650394749	-3.42662547355406	-5.77201940354273	0.595148392630823	-0.305788392232109	-10.4975772319168	-1.57802151747826	-4.25394752181894	-4.68233235346465	-5.66054754181045	-5.14748455156812	-7.46703749616412	-7.98807628774865	2009	RR	1
	-9.6282360556083	-16.5185309142739	-14.1066397800918	-4.41119543298445	-8.64385618977473	-3.56063001181248	-2.97310843243843	-9.32675066305726	-8.64385618977473	-7.67260086796392	-6.29408293705032	-6.57346686188333	-10.4975772319168	-8.7970719771906	-9.90825845709478	-2.38634365835795	-5.20661735643161	-11.8598756085184	-7.46703749616412	-7.98807628774865	2007	RR	1
	-20.9826005914321	-6.44935387620675	-5.57741205300788	0.0356239097307212	-1.94341647163363	1.46520550082174	3.97664005949965	-7.30738112244421	-2.82623293226329	-4.31720783346533	0.196551389857551	-0.968604803724466	-10.4975772319168	-0.716936094097533	-3.95522196290265	-3.45311098724536	-6.41235705734738	-4.6741806529645	-7.46703749616412	-7.98807628774865	2011	RR	1
	-20.9826005914321	-16.5185309142739	-4.29958286008886	1.13684760419288	-1.20756106993536	2.18336176842857	3.9573516483591	-5.02782275954311	-1.10159814000781	-5.54412621785724	0.608042809999329	-1.06793882865658	-10.4975772319168	-1.01946354454917	-4.05693874376032	-3.36491569850356	-7.0056589637275	-5.4342133054577	-7.46703749616412	-2.65701167376982	2010	SP	1
	-6.37259211973483	-4.74149629939557	-5.36277741976917	1.26243315763135	-1.47393118833241	1.82664691930793	3.64785598274415	-7.10112524970148	-1.90508835297453	-7.67260086796392	-0.912670658385507	-1.41503749927884	-10.4975772319168	-1.72501098510853	-4.87454830288743	-4.25235611347381	-4.93376640318136	-4.06154573074764	-0.200465932263078	-4.62383055025257	2006	RR	1
	-4.79884086272169	-5.88516437751591	-5.58582755304087	1.5626698261027	-1.58640591759082	2.05778929843371	3.11223017761114	-7.54621293837883	-0.771027430239839	-7.67260086796392	-0.506089265919523	-1.59946207041627	-10.4975772319168	-2.64937860727716	-5.50578743703901	-9.92014491384622	-10.2522641090587	-4.95450053038123	-7.46703749616412	-7.98807628774865	2009	RR	0
	-20.9826005914321	-5.98939570989792	-4.97547698460631	1.37239496523802	-1.00288827932483	2.03034595505919	4.77441895333887	-5.84374564548627	-1.8416629728329	-4.20346352488376	0.624582060419094	-0.957355662591506	-7.22566716597628	-0.961878160628805	-4.17214120794037	-3.30317644486608	-7.31148681416857	-3.78871452426235	-0.160604240849383	0.0321366878733307	2008	HC	0
	-7.623675092219	-5.30007228670972	-6.17739830370514	-0.541617995843987	-4.608232280044	0.253991086989417	1.32927237942926	-9.32675066305726	-5.01158797427521	-7.67260086796392	-0.770254064620199	-1.9378782880922	-10.4975772319168	-2.86837464298877	-5.68687635923778	-9.92014491384622	-10.2522641090587	-6.68332535258205	-7.46703749616412	-7.98807628774865	2012	HC	1
	-20.9826005914321	-16.5185309142739	-7.57016296113724	-0.327348370671615	-3.265344566521	0.572508687467655	2.48050745455949	-9.32675066305726	-3.77595972578207	-6.04167375713557	-0.64958851363638	-1.73696559416621	-10.4975772319168	-1.7597479695679	-5.05498644396024	-6.25822846245916	-6.58392014332749	-6.8524673440224	-7.46703749616412	-7.98807628774865	2013	RR	1
	-6.39826702174646	-5.53717166255425	-6.17584707368452	0.87263179113525	-2.97709959788992	-0.572440418975484	2.21573535226362	-9.32675066305726	-4.608232280044	-7.67260086796392	-1.92957350241638	-2.83650126771712	-10.4975772319168	-2.65845854604507	-5.15798523547464	-7.10451768900419	-10.2522641090587	-7.31473948398339	-7.46703749616412	-7.98807628774865	2011	RR	1
	-20.9826005914321	-16.5185309142739	-5.29962230563173	-2.01158797427521	-4.64385618977472	-0.828518397376443	1.2509236040885	-5.88998555161343	-1.06491747668134	-6.16911241352885	-2.88732325986004	-3.608232280044	-10.4975772319168	-2.97369853157512	-5.71169226409483	-7.62542682735649	-10.2522641090587	-6.1925890464039	-7.46703749616412	-7.98807628774865	2011	RR	0
	-20.9826005914321	-5.9550224559308	-4.75951089774227	-1.13606154957603	-3.83650126771712	0.928356858939527	2.23601414994469	-7.52777836674506	-4.08314123530025	-7.67260086796392	-0.840948800358976	-1.94897599697553	-10.4975772319168	-2.057092959359	-4.79260251122476	-4.34918307108472	-6.93747413491835	-5.08882308098931	-4.66111945362501	-3.33314500103961	2011	HC	1
	-6.95269056720299	-4.04248120842592	-7.89541997544328	2.02219023963407	-2.608232280044	-0.0402620636067986	2.10439796902512	-7.91385487591365	-5.10780328953452	-7.67260086796392	-0.951332509478432	-6.57346686188333	-10.4975772319168	-2.5031698318056	-5.71720231579057	-9.92014491384622	-10.2522641090587	-6.0653604701738	-7.46703749616412	-7.98807628774865	2014	RR	1
	-5.74566034845807	-4.52235268234814	-1.8101689251938	1.33628338786443	-1.32192809488736	2.04141875353953	4.14124959103514	-9.32675066305726	-3.30757280191029	-5.82631352356231	0.0357744032568515	-1.16165326347877	-10.4975772319168	-1.33664297373765	-3.97909079999796	-2.96637823371207	-4.4225352840627	-4.50106146025006	-1.97663762889544	-7.98807628774865	2006	HC	0
	-20.9826005914321	-16.5185309142739	-7.81507390457142	-2.20423305221761	-3.83650126771712	0.0216460243188744	1.40419666880533	-9.32675066305726	-4.41119543298445	-5.97349078105289	-2.7351973981563	-2.65290132937773	-10.4975772319168	-6.71843107813944	-7.93402281456944	-9.92014491384622	-4.89422806292264	-11.8598756085184	-7.46703749616412	-7.98807628774865	2008	RR	1
	-4.36783122395305	-4.35765262001071	-1.58800545518254	1.54646235816709	-1.47393118833241	3.73957576614786	3.9385852861192	-6.46433638006056	-4.64385618977472	-7.67260086796392	1.94484815265765	1.08133962745194	-6.31492273154422	-0.67027082284807	-2.76602733364031	-2.88612318814151	-10.2522641090587	-4.58222046741826	-7.46703749616412	-7.98807628774865	2011	HC	1
	-5.87399209847835	0.0177135555240248	-5.19692216383055	4.02812708231714	-1.63039392996816	1.92960222519458	2.53150850541658	-9.32675066305726	-6.265344566521	-7.67260086796392	-1.20656566994309	-3.25153876699596	-10.4975772319168	-4.21247646300916	-7.82421481695081	-9.92014491384622	-10.2522641090587	-5.7917041393913	-7.46703749616412	-4.41232446121351	2013	HC	1
	-7.76184400340005	-9.02181987373485	-3.70376678215557	-0.0724827538015237	-2.74661576419993	1.35958695267319	2.55647936138629	-9.32675066305726	-5.01158797427521	-7.67260086796392	-0.316482048070376	-1	-10.4975772319168	-1.30937294023315	-4.53653530038008	-5.41302205852176	-5.11914691840572	-6.10258074554603	-7.46703749616412	-7.98807628774865	2011	SP	1
	-20.9826005914321	-4.87708810035525	-2.81879014715248	1.54448538623609	-1.15200309344505	2.29909853575512	4.38050498780661	-5.83613821433975	-5.96578428466209	-3.49944163625497	5.77400523814058	0.150559676575381	-10.4975772319168	-0.739514429551487	-3.78761906358813	-4.2123050590762	-1.3960817428984	-4.51116173194994	-1.38285578656173	-3.94559031901862	2007	HC	0
	-20.9826005914321	-16.5185309142739	-8.5093099025765	-1.35107444054688	-3.79585928321977	0.387480818230186	1.80320114334031	-7.68037627528917	-5.96578428466209	-7.67260086796392	-1.45311564589419	-2.31473259348316	-10.4975772319168	-2.29831966799481	-5.87143342883479	-7.94278413272627	-6.13950117580503	-6.69761207337754	-7.46703749616412	-7.98807628774865	2011	HC	1
	-20.9826005914321	-6.0424991360267	-5.72532999428542	0.236339539168374	-1.8059129478837	1.53759786521843	-2.97310843243843	-9.32675066305726	-4.41119543298445	-7.67260086796392	-0.972328665259237	-2.37332724739401	-10.4975772319168	-3.37632416698767	-6.25634376203398	-6.37311425255872	-5.81460679256199	-6.08780264748914	-6.41075606112613	-6.08167268367419	2011	RR	0
	-20.9826005914321	-6.61524753917507	-5.76828582237621	0.308011314552178	-3.1456053222469	1.39782681185081	2.9444688173855	-8.27046275863078	-5.21089678249862	-4.86094354664614	-1.22572548892493	-2.15200309344505	-7.99310587865261	-2.02832799263812	-4.67541307599621	-3.93868022928337	-2.70118118076428	-11.8598756085184	-7.46703749616412	-6.46083509694662	2008	HC	1
	-20.9826005914321	-14.1672838722184	-3.83227397576963	0.72159139877538	-1.90508835297453	1.45371089345668	3.05010177170761	-9.32675066305726	-5.05889368905357	-7.67260086796392	-0.58517771702999	-0.924125133024872	-6.64496402800115	-1.63264584865202	-4.408464940206	-6.57755823276411	-6.46469817905695	-5.72563919567294	-7.46703749616412	-7.98807628774865	2012	RR	1
	-20.9826005914321	-4.35795226172218	-3.49854934363348	0.938097561074093	-2.85725982788392	0.452097722911763	2.81434863814449	-7.40847776543708	-4.53951952995999	-7.67260086796392	-0.262052303465652	-1.72737954533701	-10.4975772319168	-1.42900039687111	-4.28011658693058	-3.91466783148649	-5.53609505792887	-6.03215858490219	-7.46703749616412	-4.93633378422713	2011	HC	1
	-20.9826005914321	-6.9320052403362	-14.1066397800918	1.26483664846778	-1.93236128312464	1.05383671565116	3.98521994640419	-7.63869964389244	-3.32192809488736	-7.67260086796392	0.00827504466262014	-1.2688167584278	-10.4975772319168	-1.15476605231318	-4.26161622061453	-3.53593837788264	-7.80534592784886	-5.19379526038313	-7.46703749616412	-2.35594186736695	2010	RR	1
	-7.19808242872248	-16.5185309142739	-9.81095329558732	-0.937878288092203	-3.55639334852439	0.770196028041366	1.95522318988007	-7.3865754895412	-4.7178567712185	-7.67260086796392	-1.5864655952419	-2.63486740654747	-10.4975772319168	-2.52333084941294	-5.92906838665589	-5.88279955275213	-10.2522641090587	-5.93944799797093	-5.50416470835684	-7.98807628774865	2011	RR	1
	-20.9826005914321	-7.07618171693486	-4.13425526727022	1.0071955014042	-2.06491747668134	3.06351045965962	3.25775301413808	-9.32675066305726	-4.83650126771712	-7.67260086796392	1.1732491230705	0.189033824390017	-10.4975772319168	-0.0844576637697955	-3.09376133281706	-2.66005319944396	-4.47356695863326	-5.50927517986567	-7.46703749616412	-3.96138968277872	2011	HC	1
	-20.9826005914321	-16.5185309142739	-14.1066397800918	-0.65744525452268	-3.39592867633114	0.623967256265712	2.33683675182351	-9.32675066305726	-4.47393118833241	-5.9608020987995	-0.746825501992244	-1.50635266602479	-7.14250345435775	-1.07612899298742	-4.40870022551001	-4.64153960368437	-6.92641983257836	-5.39441527842178	-7.46703749616412	-7.98807628774865	2012	RR	1
	-7.19154552244455	-4.25012152966681	-5.60008036218539	4.54442356218942	0.485426827170242	2.53134827134845	4.72397916698428	-7.00544332555593	-3.69899774396719	-6.49440416105849	-0.0616215868680045	-0.83650126771712	-6.47839909524978	-1.61486181019539	-4.50343619133707	-5.47583905092974	-4.61436037974436	-4.37122032893072	-1.25708280075692	-7.98807628774865	2011	PP	0
	-6.25759310139881	-5.8303905987971	-4.98912518431096	0.640620928035698	-3.265344566521	0.690194923505068	1.81342582087155	-9.32675066305726	-8.64385618977473	-4.38671264275656	-0.791031492226735	-1.96578428466209	-10.4975772319168	-2.23826603740178	-4.66520592648023	-3.92254228932434	-10.2522641090587	-5.28676186653841	-7.46703749616412	-3.61863117374469	2012	RR	1
	-20.9826005914321	-4.57862655211995	-4.08443711205641	-0.413115187147815	-3.52284078881336	0.926839914842763	2.4246365737164	-7.38719136540647	-4.7178567712185	-4.6664220414066	-0.714309122787815	-1.54793176977619	-10.4975772319168	-1.59815222595811	-4.79260251122476	-4.91858266001376	-4.48069604957108	-5.39960923267271	-5.1488943276641	-7.98807628774865	2011	RR	1
	-20.9826005914321	-16.5185309142739	-3.91507199796591	1.42223300068305	-2.04097178105631	1.15452309377911	2.72245233257441	-7.5776243856763	-5.01158797427521	-6.1371011972247	-0.629037609575564	-1.7178567712185	-10.4975772319168	-0.923304787642853	-4.43967292538926	-3.69779385835914	-6.25236698431277	-5.86569186231127	-2.73607314018669	-7.98807628774865	2009	RR	1
	-20.9826005914321	-16.5185309142739	-6.11191952897769	-2.55639334852439	-5.38082178394093	-1.05738714515236	1.20586736303525	-9.32675066305726	-4.38082178394093	-7.67260086796392	-1.77372619998538	-2.88896868761126	-10.4975772319168	-3.08386392529098	-6.01976297081948	-9.92014491384622	-5.75071405312654	-6.75686614118618	-7.46703749616412	-7.98807628774865	2010	HC	1
	-20.9826005914321	-16.5185309142739	-9.15509764861681	0.137503523749935	-2.39592867633114	0.0419459390080006	2.24785435145996	-9.32675066305726	-8.64385618977473	-7.67260086796392	-1.36652528190743	-6.57346686188333	-7.65066504577169	-3.44314932269999	-7.28491581255834	-9.92014491384622	-10.2522641090587	-11.8598756085184	-7.46703749616412	-7.98807628774865	2015	HC	0
	-5.88365146735779	-4.27028006966013	-4.84374619284525	1.71105432181207	-1.8008773579864	1.88303482431059	3.6900548810882	-6.8333756173856	-4.57346686188333	-7.67260086796392	0.290061845971752	-0.99136969485656	-10.4975772319168	-1.11421979198307	-4.12249337187417	-3.30832557084931	-6.36065111160464	-5.39314298726609	-5.32953542273592	-7.98807628774865	2011	RR	1
	-20.9826005914321	-6.59487046898449	-5.55445904162014	0.400537929583729	-2.5649048483799	1.93131542211464	3.02839518822372	-7.25661821218828	-2.59074485331516	-5.00783187755256	0.0337020711284266	-1.21759143507263	-7.37074549188296	-1.62420707431165	-4.59177843646472	-4.31306121289188	-5.67148803987365	-4.81794208881341	-3.0680706189701	-3.01591640297898	2009	RR	1
	-20.9826005914321	-16.5185309142739	-14.1066397800918	-4.41119543298445	-8.64385618977473	-3.56063001181248	-2.97310843243843	-9.32675066305726	-8.64385618977473	-7.67260086796392	-6.29408293705032	-6.57346686188333	-6.7260401275005	-8.7970719771906	-9.90825845709478	-9.92014491384622	-5.23224245512188	-11.8598756085184	-7.46703749616412	-7.98807628774865	2013	RR	1
	-20.9826005914321	-5.20722942228518	-6.53897374001329	0.594548549550354	-2.64385618977472	0.884486360502547	3.28139222729274	-6.77854782491181	-3.94341647163363	-7.67260086796392	-0.342720765761939	-2.09541956507868	-10.4975772319168	-1.63352503450508	-4.91783768736081	-3.69779385835914	-10.2522641090587	-4.30778476509455	0.328268483089634	-4.26598085209455	2011	HC	1
	-20.9826005914321	-5.92350130949065	-4.70530438106991	0.930548119247855	-2.33642766458248	0.740812747870127	2.86229340632884	-7.14128093409086	-3.608232280044	-7.67260086796392	-0.912638209380161	-1.67116353577046	-10.4975772319168	-1.57993819152669	-4.83283579437588	-9.92014491384622	-6.45929076110686	-5.06437715276472	-7.46703749616412	-5.1638225380087	2014	RR	1
	-20.9826005914321	-16.5185309142739	-5.9891539355657	0.818850560895434	-2.25153876699596	0.992406990388884	2.91834026670204	-6.58155020481277	-2.68965987938785	-7.67260086796392	-0.736230047960488	-2.02914634565952	-10.4975772319168	-2.08963017547934	-4.86092692269117	-4.57527775581864	-4.23853674837881	-4.70504773442979	-7.46703749616412	-3.71120103089378	2008	RR	1
	-20.9826005914321	-3.12209241710472	-4.36934807997159	2.82842848532098	-1.53533173299656	1.67152051904999	3.22908937224491	-9.32675066305726	-4.05889368905357	-7.67260086796392	-0.360554220444638	-1.50225991139091	-10.4975772319168	-1.57372062248348	-4.39859121840091	-3.45882515922179	-10.2522641090587	-4.55881500006355	-2.61814808840961	-7.98807628774865	2010	RR	1
	-5.8946009555546	-6.0884721734044	-4.16695872954912	-0.217591435072627	-1.17788172527066	1.99185405311159	4.20611045517285	-9.32675066305726	-4.7178567712185	-7.67260086796392	-0.0147979326655991	-1.12029423371771	-10.4975772319168	-2.21498543107783	-4.87795568172356	-6.75375508486108	-2.52947971102517	-6.62652344910495	-7.46703749616412	-7.98807628774865	2011	RR	1
	-20.9826005914321	-16.5185309142739	-6.09234940002353	-2.10159814000781	-5.21089678249862	-0.502202764633916	1.20727823570302	-7.70203069825769	-5.44222232860507	-7.67260086796392	-1.90461780085603	-3.66200353648498	-10.4975772319168	-3.40525077883832	-6.3253624465467	-8.75898542303197	-6.40528654205368	-5.25200187772655	-0.997747456080186	-7.98807628774865	2009	RR	1
	-5.58523496050565	-3.27728116109034	-2.43575945511085	2.53206755228903	-1.08008791132269	2.32135897391294	4.16527010713306	-7.03955186234248	-2.12658049656514	-4.76334428913782	0.578629232688791	-0.744197163397282	-10.4975772319168	-1.02213211755323	-3.91114678034923	-3.36129407966092	-4.82257389418688	-4.53302129097632	-7.46703749616412	-1.05655185151682	2007	HC	1
	-20.9826005914321	-16.5185309142739	-8.66064255322112	-0.907792561902911	-3.92139016530363	0.638809306882952	1.67668297774426	-8.13884204702751	-4.7178567712185	-4.74286872736032	-0.776652009238308	-1.42275246440685	-10.4975772319168	-1.92063069340168	-4.46962374250284	-4.82771772789861	-1.96130007828455	-5.47407302825721	-4.41003686167106	-3.17164715832282	2013	HC	1
	-7.73374984973809	-5.63118985461868	-7.20674676266831	1.95233356636969	-0.951763814347152	1.74374242329487	4.39451524702482	-7.1772245824033	-4.38082178394093	-5.07141666142566	0.354956748433157	-1.45008444637804	-5.67313894872227	-1.95798258394928	-5.41302119795523	-6.34423065449148	-6.33251534044648	-5.28461723270051	-3.41860622034965	-4.30702208321291	2007	HC	0
	-7.24135171966657	-16.5185309142739	-5.66423047479121	-0.45205668870965	-4.47393118833241	-1.20922294190156	1.63448134442297	-7.2053937740299	-3.04692104738749	-5.21191749164629	-2.18353642259206	-2.8059129478837	-7.09689261514518	-2.10817081937715	-5.47955788503957	-5.44553089477013	-10.2522641090587	-6.49725335915817	-7.46703749616412	-7.98807628774865	2006	HC	1
	-20.9826005914321	-16.5185309142739	-14.1066397800918	-0.556393348524385	-2.08926733809709	0.503350266916981	3.38581190258469	-9.32675066305726	-3.83650126771712	-7.67260086796392	-0.55463021447543	-1.47794425083904	-10.4975772319168	-1.82142733146309	-5.24263980659897	-5.06142957750037	-10.2522641090587	-5.33188964954093	-4.4602790988245	-3.49111574482051	2012	RR	0
	-7.10551596804246	-5.29828057858031	-4.00273209582082	0.58014548442338	-2.68965987938785	-0.468927502078509	2.51064781391922	-7.07271286620867	-3.17136841831198	-3.92242660033658	-0.761065282743	-2.07704103576383	-10.4975772319168	-2.59125853549809	-5.68687635923778	-6.97531693793145	-6.6592161701608	-11.8598756085184	-7.46703749616412	-7.98807628774865	2006	HC	1
	-20.9826005914321	-2.94614973933919	-4.4098331396915	2.01863417413905	-0.929610672108602	2.64779967987419	4.31816767269627	-5.31936918625567	-2.63486740654747	-3.22611396358394	0.423535244838077	-0.744197163397282	-10.4975772319168	-0.167636947407535	-3.27814463230521	-2.37284682024576	-4.71620908286385	-3.97858254150413	-0.934657026905115	-2.89134618719861	2006	HC	1
	-20.9826005914321	-5.97615874094006	-5.26274149001861	0.128293401009818	-2.41888982477445	1.46544078119347	3.49571853460601	-9.32675066305726	-3.57346686188333	-4.55421237607433	-0.132904057771299	-0.932361283124637	-6.57032089989719	-1.79391338360986	-3.85707958589797	-3.69401258105658	-3.91042340433013	-4.84639137664261	-7.46703749616412	-7.98807628774865	2007	RR	1
	-7.89458721851079	-6.29292850885688	-8.274551259317	-4.41119543298445	-2.92139016530363	-3.56063001181248	-2.97310843243843	-9.32675066305726	-3.29335894269059	-7.67260086796392	-6.29408293705032	-6.57346686188333	-6.66601905913728	-2.43137466812484	-4.79551383919282	-6.23606512173735	-10.2522641090587	-11.8598756085184	-7.46703749616412	-7.98807628774865	2012	HC	1
	-20.9826005914321	-5.19167402373241	-5.50891784271722	1.6535186707536	-1.55215635563791	2.59216842418368	3.83024728505579	-9.32675066305726	-3.64385618977472	-4.83095327203143	0.169307859566382	-0.994240730711315	-10.4975772319168	-1.27181298005568	-4.43800838628086	-4.0066229528148	-5.6763795046174	-5.32280188243787	-7.46703749616412	-5.46763262178809	2011	HC	1
	-20.9826005914321	-16.5185309142739	-6.12429897466835	-1.75633091903314	-3.83650126771712	-0.414117772414159	1.76348922634378	-9.32675066305726	-3.79585928321977	-7.67260086796392	-1.69769937301929	-3	-10.4975772319168	-4.62990394352621	-7.64137083699267	-9.92014491384622	-10.2522641090587	-7.20308892362467	-7.46703749616412	-7.98807628774865	2006	HC	1
	-6.42289695681359	-5.79008747289575	-2.52351877308833	0.12300395405482	-2.13289427049735	3.20359294989355	3.54963949353129	-6.70073706320107	-2.79585928321977	-6.05040289126228	1.89126672522344	0.529071299829111	-10.4975772319168	-0.899854162793133	-3.46733525168474	-3.03567011306778	-5.1149485751034	-5.53279669167487	-5.76914419492058	-7.98807628774865	2011	HC	1
	-6.01811668604608	-8.08876390116189	0.287241932642606	-0.751465163861321	-3.07096652135414	3.50107183219578	2.45093505218909	-7.28792812868678	-4.608232280044	-6.32759127250268	1.44686224267318	0.842375488206288	-10.4975772319168	-1.12816827466552	-2.49745318439271	-4.30842252808029	-5.2891090821808	-6.52811695833893	-7.46703749616412	-4.71836863909599	2009	RR	1
	-9.69268180317093	-16.5185309142739	-14.1066397800918	-0.169744675832317	-2.62593428177746	0.00292277384897585	3.0482389944755	-9.32675066305726	-3.77595972578207	-4.35169386185028	-0.464221466806148	-2.19759995988516	-8.4933873332349	-2.06861570515275	-5.29504142687593	-5.09254941193754	-3.67303891770719	-5.98945025472853	-7.46703749616412	-2.80306935516607	2010	HC	1
	-20.9826005914321	-7.37163665323656	-5.83212792819162	0.983312871067121	-1.608232280044	1.03033714140902	3.33867529496572	-6.99090195922576	-4.15842936260448	-7.67260086796392	-0.182677802548996	-1.53533173299656	-10.4975772319168	-2.04727338819185	-5.03919566449685	-6.27120335679004	-10.2522641090587	-4.86430644645154	-7.46703749616412	-3.44317238945863	2013	RR	0
	-20.9826005914321	-6.70821706901089	-7.47824616214141	-0.199255376063222	-2.58207999218803	0.83675467065714	3.36877059902247	-9.32675066305726	-5.21089678249862	-4.78433179985509	-0.869722648778146	-2.41119543298445	-8.68864845205587	-3.12799076798356	-6.44595570626571	-9.92014491384622	-5.10129747210359	-4.85945657044691	-3.42394506423541	-3.79780149570285	2011	RR	1
	-20.9826005914321	-16.5185309142739	-14.1066397800918	-4.41119543298445	-8.64385618977473	-3.56063001181248	-2.97310843243843	-9.32675066305726	-4.08314123530025	-7.67260086796392	-6.29408293705032	-6.57346686188333	-10.4975772319168	-8.7970719771906	-9.90825845709478	-9.92014491384622	-10.2522641090587	-11.8598756085184	0.345399241474437	-7.98807628774865	2012	HC	1
	-5.9411298306775	-6.01884596706214	-5.26524443551726	1.46675761572617	-1.35845397091248	1.63928635198778	3.81830900391505	-6.63843833119924	-2.82623293226329	-3.0489963217346	-0.142106660902112	-0.87038726186953	-6.54513660963762	-1.15361911452671	-4.15613735064041	-4.19838730381069	-5.7992252140319	-6.04340601550304	-7.46703749616412	-7.98807628774865	2010	RR	1
	-20.9826005914321	-6.8266427439285	-6.62872264339031	-0.477944250839036	-2.98850436116217	1.5200669364392	3.41574795171426	-7.46101266407897	-4.05889368905357	-7.67260086796392	0.0239107243491695	-0.577766999316952	-7.2082430893212	-0.350818655358727	-3.50414838813988	-2.61516558049791	-7.61113986655143	-5.87657666816231	-7.46703749616412	-3.09709754403011	2013	HC	1
	-20.9826005914321	-16.5185309142739	-4.0586901298218	-0.409278229990159	-2.45798964446339	1.17894229275878	2.90591642127295	-6.81599001993429	-2.92139016530363	-4.12709040301185	-0.833651884951052	-1.75146516386132	-7.33426952232944	-1.86617479810882	-5.10376150040893	-9.92014491384622	-2.41285619699342	-4.93227208107451	-7.46703749616412	-7.98807628774865	2008	RR	1
	-20.9826005914321	-7.54523442367628	-9.54311923276574	1.19534759832222	-2.92139016530363	-0.0210700204178112	2.46460531080905	-9.32675066305726	-3.77595972578207	-7.67260086796392	-0.728444688708949	-2.21759143507263	-10.4975772319168	-2.47440491089644	-5.5454084683327	-6.97531693793145	-5.43334839827398	-5.31353982715823	-7.46703749616412	-7.98807628774865	2010	RR	1
	-20.9826005914321	-5.5324881214839	-4.10573124202145	-0.63486740654747	-3.7178567712185	0.8945484733806	2.23389299949483	-7.2522441616252	-4.23786383009889	-4.85230132035877	-0.500605319130829	-1.93236128312464	-10.4975772319168	-1.48847881627893	-4.81724551159259	-4.3420271680018	-10.2522641090587	-6.64967996974883	-7.46703749616412	-5.6105487141901	2014	HC	1
	-20.9826005914321	-16.5185309142739	-5.40367049182432	-0.0469210473874926	-3.27928375747887	0.889946372297068	1.71366826394332	-7.81381253768321	-5.64385618977472	-7.67260086796392	-1.23078076921415	-2.49005085369569	-10.4975772319168	-2.52865853825088	-5.87143342883479	-6.37311425255872	-10.2522641090587	-5.90923144857198	-2.18667640069646	-7.98807628774865	2013	RR	1
	-8.66527483272213	-4.72275499013394	-3.48448252935593	0.955312803444705	-2.47393118833241	0.870358409394126	2.66441540417317	-6.51621246591903	-4.53951952995999	-6.52268511223813	-1.10367821915295	-1.92139016530363	-10.4975772319168	-2.1171850096327	-4.83283579437588	-6.88337717836255	-4.23888916722258	-5.82399887440836	-7.46703749616412	-7.98807628774865	2006	RR	1
	-20.9826005914321	-5.36408340380294	-5.00984869706539	0.68885174386588	-2.41119543298445	1.70001508648592	3.5137333733523	-8.22367372461115	-2.70839644196944	-3.04181178657754	-0.270813683915573	-1.10780328953451	-10.4975772319168	-1.37654882526877	-4.28955758819058	-4.10249648182429	-4.56827144518737	-5.47349697041656	-7.46703749616412	-7.98807628774865	2011	RR	1
	-6.83327948269415	-3.77991696294354	-3.76485769733502	1.48078212440398	-1.608232280044	1.96919710252006	3.86965026019616	-6.37682325894759	-3.1456053222469	-5.88929479985536	0.881846221524934	-0.610433188237274	-6.40231288108264	-0.641736748953863	-3.63643787738022	-2.60869582908578	-5.71595450591368	-4.84340655342148	-1.39929831725175	-3.35274176057154	2007	HC	1
	-20.9826005914321	-16.5185309142739	-5.02729404726245	0.852797892818771	-2.11403524324603	0.889946372297068	3.35232595671902	-7.58959517749014	-5.38082178394093	-7.67260086796392	-0.123676643473347	-1.18114943910457	-10.4975772319168	-0.912402066358774	-4.40870022551001	-3.98703308179223	-6.78497547880236	-6.47826384921606	-7.46703749616412	-7.98807628774865	2013	RR	1
	-20.9826005914321	-5.61450235481696	-7.45842072135215	1.0071955014042	-2.17136841831198	2.1820704576081	3.08422090149252	-9.32675066305726	-2.53951952995999	-4.21021407996778	-0.543292720381622	-1.54793176977619	-10.4975772319168	-1.02579666916507	-4.26161622061453	-3.40791871396704	-6.78788486243353	-4.37343677677308	-1.25104290175683	-3.32603573538285	2010	RR	1
	-5.56746947434639	-3.6400752553952	-7.70210581528509	0.704871964456353	-2.94341647163363	0.328237072239918	2.15224272834355	-9.32675066305726	-3.52284078881336	-7.67260086796392	-1.11178610789897	-2.09541956507868	-10.4975772319168	-2.83250112411581	-5.2104362088412	-9.92014491384622	-10.2522641090587	-4.20108471322828	-0.843665858822405	-2.00477572010515	2014	RR	1
	-7.68446646392587	-16.5185309142739	-4.49107782759928	-1.40354186044101	-4.21089678249862	-0.310250869313003	1.44612869742327	-9.32675066305726	-4.96578428466209	-7.67260086796392	-1.46797104871843	-2.61705613043101	-10.4975772319168	-2.62646064978515	-5.5454084683327	-9.92014491384622	-5.95283474222368	-5.88286135717936	-7.46703749616412	-7.98807628774865	2010	HC	1
	-20.9826005914321	-6.89292660232899	-5.54933730434631	0.610700062134764	-1.02914634565952	2.28807606784342	4.84498417797118	-7.87730674184026	-4.05889368905357	-4.83858662000475	-0.35690532202983	-1.52284078881336	-10.4975772319168	-1.79516308537486	-4.63901121636176	-4.10249648182429	-5.6189741238126	-4.9229146750554	-3.90888684821681	-5.14307172444983	2006	PP	0
	-20.9826005914321	-5.73524515684257	-5.86435949918262	2.04579241851409	-0.659722595233746	2.27501538351081	4.83875093052948	-6.39096215132968	-2.49817873457909	-4.7236939316638	0.588713646596764	-1.35475948735473	-7.22412404024369	-1.50476277438624	-4.49101473380008	-3.87179637886133	-4.37261262884011	-4.98098879765734	-7.46703749616412	-3.92108821460154	2007	HC	0
	-8.42554317384169	-6.40493169541682	-7.20712405761539	0.434027674663597	-2.38082178394093	0.597438653804908	3.91513996654521	-7.43656999109861	-3.83650126771712	-7.67260086796392	0.331010068945557	-0.857259827883918	-6.68383126585178	-0.784910085907757	-4.36675580294283	-3.75033381574287	-5.58361164867461	-5.79433628083067	-7.46703749616412	-5.58712520886424	2009	RR	1
	-20.9826005914321	-16.5185309142739	-5.89984077267235	-0.31114825613412	-2.92139016530363	0.601697947291475	2.60685889693337	-9.32675066305726	-4.05889368905357	-7.67260086796392	-0.251055319052461	-1.31114825613412	-10.4975772319168	-0.971598026240958	-3.97909079999796	-2.96637823371207	-10.2522641090587	-5.38522046727128	-1.62690235654011	-5.42225060213158	2011	RR	1
	-20.9826005914321	-6.20430715021677	-5.65713972289786	1.0064775640712	-2.32915966411844	1.71194767268017	2.76086306476172	-9.32675066305726	-6.15842936260448	-7.67260086796392	0.491644111892549	-1.07704103576383	-10.4975772319168	-1.50886264561523	-5.18598462665355	-5.8523964088479	-6.65143903458498	-4.5512244641395	-7.46703749616412	-3.0439409559879	2012	RR	0
	-20.9826005914321	-2.42039164644952	-3.32890635756589	2.04858495757305	-0.862496476250065	3.18698278485871	5.49751403484088	-8.11650344216713	-2.43440282414578	-3.93995221064624	1.81942382535279	1.03210084316702	-10.4975772319168	1.20922813976621	-2.27834171211908	-1.45714274573035	-3.72525130150358	-4.43519188994342	-1.21567586555634	-3.24798555639671	2007	HC	1
	-5.97343390686563	-4.04242801536201	-3.40211237193615	1.2424500736777	-1.8008773579864	2.12602032483484	3.26853974045429	-6.84505963913647	-4.53951952995999	-6.41054929554151	-0.0650891863474486	-0.680382065799839	-10.4975772319168	-1.22939514315418	-3.96377857513774	-4.55740307913525	-4.90391543276769	-5.13968720909182	-7.46703749616412	-3.7220772215014	2010	RR	1
	-8.18669180359504	-16.5185309142739	-4.72505779402191	0.835924074254375	-1.77102743023984	1.86236948359754	3.99755623680603	-5.95925854921269	-2.19099722506091	-4.20513395395039	-0.0634714046671525	-0.897006006676674	-6.32382216790211	-0.673142825486	-3.7931656228367	-2.55458059587889	-5.00610686970206	-4.05121304040617	-0.606801132890393	-0.876057499945872	2007	RR	1
	-20.9826005914321	-6.14295306252796	-5.08155340583742	1.93997876494071	-1.58207999218803	2.01793187003929	3.53182011161482	-9.32675066305726	-4.47393118833241	-4.79848413880447	-0.237121231297704	-1.54371951848927	-8.95248829759549	-1.36442899283596	-4.55740260356188	-3.73104828849528	-4.2978324629885	-5.02411091629193	-7.46703749616412	-7.98807628774865	2008	HC	0
	-20.9826005914321	-4.3349197174409	-4.60687866975554	0.776525151421912	-2.37332724739401	1.50489673342819	3.81146288606177	-7.16005601524579	-3.21089678249862	-7.67260086796392	-0.412373478859248	-1.8008773579864	-10.4975772319168	-1.52226460111337	-4.46962374250284	-4.05376346079547	-5.84906254204002	-4.93467051724273	-3.70584164629178	-4.21544340593587	2008	HC	1
	-20.9826005914321	-16.5185309142739	-6.19582465881429	-0.32373259173411	-2.79585928321977	0.284652715332394	2.9169931810515	-7.45964143887996	-5.05889368905357	-6.11083952638265	-0.933067015249328	-1.50225991139091	-6.52685555736906	-1.73458125657741	-4.408464940206	-4.66308998437947	-10.2522641090587	-11.8598756085184	-7.46703749616412	-7.98807628774865	2010	RR	1
	-6.00142936457423	-6.40833339436433	-5.26982274925914	0.602171790753379	-2.15842936260448	1.5206068031183	4.26466430500952	-6.40683290250187	-3.49005085369569	-7.67260086796392	0.107233799197354	0.0496307677246004	-5.59509940727798	0.138154188537675	-2.73610948368862	-2.18134400341201	-4.27827284723526	-4.26407056362409	-0.298649301201253	-4.2854258302025	2009	RR	1
	-20.9826005914321	-5.69791445485953	-5.18828205306226	0.587845009254277	-3.27928375747887	0.573860680262505	2.36590501367875	-9.32675066305726	-3.49005085369569	-7.67260086796392	-0.255467090663886	-1.64837167089722	-10.4975772319168	-1.80117444802825	-4.70228340771229	-3.92254228932434	-10.2522641090587	-5.61851407736314	-7.46703749616412	-7.98807628774865	2014	HC	1
	-20.9826005914321	-5.90536592924857	-14.1066397800918	2.24519139306431	-0.57132159005177	1.99475286691709	4.30408625599219	-9.32675066305726	-3.01158797427521	-7.67260086796392	0.611949653053191	-0.655171503002559	-6.17338032704493	-1.32052678265894	-3.85707958589797	-3.23424082169214	-4.79126359648285	-5.12098940383096	-7.46703749616412	-2.83625130123772	2011	RR	1
	-20.9826005914321	-16.5185309142739	-4.92906428263243	1.77862912589557	-0.727379545337008	1.81151510768371	3.05501120295066	-6.41504411673789	-1.09541956507868	-6.27359280775126	-0.490796990347585	-2.76611193982572	-5.45873517471655	-3.37632416698767	-5.9584668591463	-7.14524155361745	-6.46771637006347	-5.14895431821046	0.466226213581566	-7.98807628774865	2008	HC	0
	-8.42499072589556	-6.32964235401353	-5.41861702868998	0.0412429822318813	-2.34373246520571	1.77359280382961	3.32825064385631	-8.13477725389118	-4.0350469470992	-7.67260086796392	-0.0331313255244388	-1.63486740654747	-10.4975772319168	-1.89894695476529	-5.43380671654786	-5.00167495984258	-7.88409102563245	-4.75307842538579	-4.1457262328182	-3.28223765106806	2011	RR	1
	-20.9826005914321	-7.21644164719241	-5.96196237230993	-2.28630418515664	-5.38082178394093	0.0594155884850244	0.42429946508691	-9.32675066305726	-6.64385618977472	-7.67260086796392	-1.66767004026144	-2.97709959788992	-10.4975772319168	-3.11855134460477	-6.48881202963886	-8.2815310687429	-10.2522641090587	-6.69677104274669	-7.46703749616412	-7.98807628774865	2013	RR	1
	-8.22224489371707	-16.5185309142739	-6.58006985521639	-0.13764780046798	-2.63486740654747	1.39753000387363	2.68678267931125	-9.32675066305726	-6.38082178394093	-7.67260086796392	-0.146506353314608	-1.34739878240348	-10.4975772319168	-2.02949437156625	-4.99252118972205	-4.50808119726833	-10.2522641090587	-5.10342891088704	-4.83150033106713	-7.98807628774865	2011	RR	1
	-20.9826005914321	-16.5185309142739	-3.01140332198905	4.46577861025472	-0.424687669312563	3.69722973110582	4.23847638388378	-6.29430235818208	-3.35107444054688	-5.38960440764867	0.142485684652399	-1.05589120089205	-10.4975772319168	-2.29831966799481	-4.40870022551001	-5.95999977920801	-5.03648552386175	-5.46876936574004	-3.08733161967729	-5.63884475793275	2007	RR	1
	-6.85264315350066	-16.5185309142739	-7.1451728244509	-1.45403163089471	-4.265344566521	-0.148613532644629	0.99978621643024	-9.32675066305726	-7.64385618977472	-7.67260086796392	-2.86026183334622	-2.73696559416621	-10.4975772319168	-4.3076808223888	-7.14019442120208	-9.92014491384622	-6.60745080108188	-6.6430166413183	-7.46703749616412	-7.98807628774865	2013	RR	1
	-7.5973080231141	-4.26649275561819	-6.06549775720699	1.80653028925957	-1.45798964446339	1.59239795522961	3.86302251606841	-6.37929961020214	-4.08314123530025	-7.67260086796392	-0.540811896938245	-1.2584251525812	-10.4975772319168	-1.19119188673976	-3.60099444900222	-2.35146229793825	-4.21156020509423	-5.28303931232499	-3.7052538678694	-7.98807628774865	2006	RR	1
	-20.9826005914321	-16.5185309142739	-5.74684959600213	0.663572335417523	-1.39213709716876	1.00727247107906	3.78543937519616	-7.00008938357251	-5.64385618977472	-7.67260086796392	0.112286990613889	-1.22095044716254	-7.61113261322191	-1.50922555322398	-4.53679242940894	-4.40922363469133	-4.71983246695827	-5.53379147283994	-7.46703749616412	-7.98807628774865	2013	HC	0
	-20.9826005914321	-5.30448514417262	-5.13138195096971	1.21163525332715	-1.90508835297453	2.90072733012624	3.51159657939806	-7.1760488127067	-2.55639334852439	-5.05478747338613	1.29786633376912	0.206643223983395	-10.4975772319168	-1.72552659557885	-4.07168734575773	-4.82385091276257	-4.6956565365734	-6.14907594492567	-7.46703749616412	-7.98807628774865	2009	HC	1
	-20.9826005914321	-9.91224322586408	-4.47732288837407	-0.181149439104566	-2.58207999218803	0.824659522939489	3.13581452570213	-6.8008227871347	-4.44222232860507	-7.67260086796392	-0.280404221196876	-1.05889368905357	-5.92876302668601	-1.28104892026722	-4.13064243790446	-4.09615305983421	-5.74388820507634	-11.8598756085184	-7.46703749616412	-4.55587990835621	2009	HC	1
	-20.9826005914321	-6.37687727503284	-7.61712901848864	-4.41119543298445	-1.70368943929191	1.21814771939813	2.8084226854552	-9.32675066305726	-6.15842936260448	-7.67260086796392	-0.656143504414758	-6.57346686188333	-10.4975772319168	-2.44702323084237	-4.92101332137538	-5.4889794426885	-10.2522641090587	-5.6840350775458	-7.46703749616412	-7.98807628774865	2011	RR	0
	-20.9826005914321	-2.4501429798304	-4.7030391694372	2.81557542886257	-0.63710935733414	2.1833365889786	4.58730594425295	-9.32675066305726	-3.8160371651574	-5.02799374009466	0.66580725184039	-1.21759143507263	-10.4975772319168	-0.993125722771471	-4.19838693300787	-3.5343577367128	-4.98379066260462	-4.25199503304948	-7.46703749616412	-2.40857145574923	2011	HC	1
	-20.9826005914321	-16.5185309142739	-5.53480012005754	-0.823677227359537	-2.44222232860507	0.603232992018915	3.64566749848479	-6.81863225197055	-3.41119543298445	-5.67308968199062	-0.839056633727613	-1.16165326347877	-5.98136962651007	-0.85596350341246	-3.71616756734931	-3.67171011747565	-5.5274631790317	-11.8598756085184	0.335735883780311	-2.68456155325735	2008	RR	1
	-20.9826005914321	-16.5185309142739	-4.85303859409198	0.404903122145131	-2.05889368905357	0.953903824303025	2.90841661414505	-9.32675066305726	-4.53951952995999	-7.67260086796392	-0.601350054410957	-1.97143084780323	-10.4975772319168	-1.73072862859057	-5.00780660431427	-5.71298406821999	-6.68390937855677	-4.74767689345268	2.74217592629988	-7.98807628774865	2011	RR	1
	-20.9826005914321	-4.00850482692387	-5.14843697407645	-0.0573916638883367	-3.49005085369569	0.402839201731201	1.90262830247551	-9.32675066305726	-6.96578428466209	-7.67260086796392	-0.958108824691253	-1.92686529536978	-10.4975772319168	-1.5133381445986	-4.75316207130663	-4.10620524595717	-7.04934397622447	-5.3849878646281	-7.46703749616412	-7.98807628774865	2011	RR	1
	-7.23302491303584	-16.5185309142739	-6.29136564998087	-4.41119543298445	-3.96578428466209	-0.160881640929097	2.35563165783065	-9.32675066305726	-4.53951952995999	-7.67260086796392	-6.29408293705032	-6.57346686188333	-10.4975772319168	-8.7970719771906	-4.10758886626384	-4.28583893824997	-10.2522641090587	-6.98866540239644	-7.46703749616412	-7.98807628774865	2012	HC	1
	-20.9826005914321	-6.47038308514034	-1.2653244483516	-0.520769438793664	-3.23786383009889	0.956887081474081	1.70739388004242	-6.97823428974197	-4.75633091903314	-7.67260086796392	-0.600371224881919	-1.56917950348023	-10.4975772319168	-3.04101667747463	-5.43664812500144	-9.92014491384622	-5.91840503568416	-11.8598756085184	-7.46703749616412	-7.98807628774865	2008	RR	1
	-2.42777863311724	0.69870811432414	-2.89254134206272	-4.41119543298445	0.0243196791954129	1.36988604239058	4.62074821311565	-9.32675066305726	-8.64385618977473	-7.67260086796392	-6.29408293705032	-2.31473259348316	-10.4975772319168	-2.36631097366645	-5.5454084683327	-5.11042670196288	-6.26345221343263	-6.18927408243437	-7.46703749616412	-7.98807628774865	2012	RR	1
	-20.9826005914321	-6.03296342110643	-2.56725221511695	0.427606172781899	-2.7178567712185	1.39289084795869	3.25654585414683	-8.20897820115536	-3.29335894269059	-7.67260086796392	0.236746060669463	-0.957355662591506	-10.4975772319168	-0.859511841297919	-3.9627542700818	-3.79158282712307	-6.98852243828708	-4.31181965573929	-0.928494477287142	-1.31415055833537	2009	RR	1
	-20.9826005914321	-5.4298592553167	-4.46588149078034	0.841570637395517	-1.35107444054688	1.1456632935664	3.62459022106368	-9.32675066305726	-5.15842936260448	-7.67260086796392	-0.283109229318303	-1.8416629728329	-6.49102704821783	-2.26959070245506	-4.64354528642856	-4.78521747565704	-10.2522641090587	-4.60741812605565	-7.46703749616412	-4.03986186726282	2007	HC	1
	-20.9826005914321	-7.4704762569293	-5.28856450050199	-0.442222328605074	-3.15842936260448	0.824972691115337	3.29642203690095	-6.93503536636195	-4.83650126771712	-7.67260086796392	0.328261922552293	-0.279283757478869	-10.4975772319168	-0.196044103059156	-3.37463721102478	-2.02945662323037	-10.2522641090587	-4.72376381360885	-1.79044940904753	-7.98807628774865	2012	SP	1
	-20.9826005914321	-16.5185309142739	-8.74607084588723	1.62527048937469	-0.477944250839036	1.60524696464394	4.10560959015433	-7.46628271123939	-2.40354186044101	-7.67260086796392	0.00657024396915222	-1.12658049656514	-6.41618869716744	-1.77404046460836	-4.35082063687425	-5.85587801164405	-5.03934918454881	-4.58721492008207	-0.316959941827079	-7.98807628774865	2006	RR	0
	-20.9826005914321	-16.5185309142739	-14.1066397800918	-4.41119543298445	-2.37332724739401	0.573838171740894	2.72774247228923	-9.32675066305726	-5.64385618977472	-7.67260086796392	-0.195107549321468	-6.57346686188333	-10.4975772319168	-8.7970719771906	-4.83614595507611	-9.92014491384622	-10.2522641090587	-4.74645767672325	-7.46703749616412	-7.98807628774865	2009	RR	1
	-20.9826005914321	-8.20056370424664	-14.1066397800918	0.851199338593294	-1.8059129478837	0.941194225502389	2.85692667746944	-9.32675066305726	-2.19759995988516	-3.67607900128503	-1.07359949195724	-2.19759995988516	-10.4975772319168	-3.0058261671545	-5.87078500467949	-9.92014491384622	-5.32054912028523	-5.44535059520073	-7.46703749616412	-7.98807628774865	2008	HC	1
	-20.9826005914321	-16.5185309142739	-7.12663958876224	-1.62148837674627	-4.21089678249862	1.03776423853855	1.8122602865102	-8.23654440201815	-3.42662547355406	-7.67260086796392	-1.2057620385953	-2.26534456652099	-10.4975772319168	-2.20330913906275	-5.25789748501374	-4.17882886184346	-5.07648453007104	-6.4246690789996	-7.46703749616412	-7.98807628774865	2010	RR	1
	-20.9826005914321	-7.06629979230613	-7.66821364404137	0.989139007368233	-2.06491747668134	1.39563513475178	3.072606752907	-7.97478475869582	-4.75633091903314	-3.34496674108843	-0.0774059571228741	-1.43440282414577	-10.4975772319168	-1.6659397293684	-4.87262316114399	-4.7873190099001	-6.33601081558844	-5.5736576537428	-7.46703749616412	-4.42965956238328	2012	RR	0
	-20.9826005914321	-3.84893692765393	-2.59208456630243	1.14208662961753	-0.974262438586392	3.04317711891756	4.86150486041022	-9.32675066305726	-0.210896782498619	-2.53893251899806	-0.106424588138225	-1.64385618977472	-10.4975772319168	-2.93083115312053	-5.78511468690984	-7.58346564464694	-4.13327292338638	-4.80296382677127	-7.46703749616412	-7.98807628774865	2006	RR	1
	-20.9826005914321	-6.22551723057424	-4.92391190092965	0.504874589398464	-1.99424073071132	2.25339741636878	2.40488153140939	-9.32675066305726	-5.21089678249862	-7.67260086796392	-0.665182538949721	-2.26534456652099	-10.4975772319168	-2.5895372060977	-5.63418245928067	-7.33032240827445	-6.00129640121432	-6.07492799478386	-7.46703749616412	-5.17536431151385	2011	HC	0
	-20.9826005914321	-16.5185309142739	-14.1066397800918	-4.41119543298445	-8.64385618977473	-3.56063001181248	-2.97310843243843	-9.32675066305726	-8.64385618977473	-7.67260086796392	-6.29408293705032	-6.57346686188333	-10.4975772319168	-8.7970719771906	-9.90825845709478	-9.92014491384622	-10.2522641090587	-11.8598756085184	-7.46703749616412	-7.98807628774865	2007	HC	1
	-20.9826005914321	-4.27133094273882	-4.89996290903998	0.468843942974637	-2.49817873457909	1.81356870375399	3.3517607999627	-5.68419300543283	-3.08314123530025	-5.63820307029982	0.416026972310727	-0.579921884020626	-10.4975772319168	-0.0995875888355371	-2.85640952614928	-1.8779805356051	-5.90618190446771	-4.11384139802673	0.677775412539181	-0.757847757123916	2011	RR	1
	-20.9826005914321	-6.94779308697053	-5.00294672515705	-1.64837167089722	-4.15842936260448	0.862386767455987	1.21904194070869	-9.32675066305726	-3.7178567712185	-7.67260086796392	-2.02124874680662	-3.07096652135414	-10.4975772319168	-3.81321523153863	-5.95370222289979	-7.33032240827445	-5.48862718762432	-5.33668900549891	-7.46703749616412	-7.98807628774865	2011	HC	1
	-7.31152112336058	-16.5185309142739	-6.06937259154411	1.67219901911577	-1.60384051092685	1.59478810541423	4.21363961134798	-9.32675066305726	-1.72261030118914	-7.67260086796392	-1.09739363070009	-3.10780328953451	-10.4975772319168	-2.93301223960574	-5.61440909951652	-5.16114655662002	-10.2522641090587	-7.73726078053227	-7.46703749616412	-7.98807628774865	2007	RR	1
	-20.9826005914321	-16.5185309142739	-5.66619721341205	1.06143060049775	-1.54793176977619	2.0286070715939	3.58747749275816	-6.90515593792294	-1.90508835297453	-4.95121901913746	-0.208089178198337	-1.06793882865658	-7.27054579917346	-1.07612899298742	-4.50368748781806	-4.20918043570941	-4.50135985034451	-5.62235080678403	-7.46703749616412	-5.2978989132128	2006	HC	0
	-20.9826005914321	-16.5185309142739	-5.56345091343818	1.67807190511264	-0.943416471633633	2.04757581284823	4.10407974999131	-7.27209397386612	-4.21089678249862	-6.60293770984196	0.382448944853729	-1.04692104738749	-10.4975772319168	-1.07612899298742	-4.20872478449475	-3.71663705170466	-5.45397748393515	-4.85054490957505	-3.23411769086599	-5.11064640745899	2010	RR	0
	-4.27630964398526	-0.0231023828439014	-4.64998170350135	4.91704978688353	-0.603840510926846	1.62157930161143	4.30134646884902	-7.00791338070622	-5.10780328953452	-7.67260086796392	0.654378173068713	-0.535331732996556	-6.17355986588926	-0.978531021062986	-4.290842419543	-5.3528264646502	-6.12320869338624	-5.91655249121804	-7.46703749616412	-7.98807628774865	2012	PP	1
	-5.86592894313914	-5.18365473591805	-3.30555238966986	0.896853072896707	-1.92686529536978	2.24428671404679	3.42478991705187	-6.99856121131033	-2.49005085369569	-2.21054818607763	0.0785080673116529	-1.09850554495243	-10.4975772319168	-2.65846389278684	-5.35282563925151	-9.92014491384622	-6.38970897034869	-4.88123978273953	-7.46703749616412	-5.47766509425572	2008	RR	1
	-20.9826005914321	-5.43975593020921	-5.27994122079428	2.08270258933025	-2.12029423371771	1.05937463756786	3.58988523740051	-7.45980197309731	-5.05889368905357	-7.67260086796392	0.38009664528101	-0.935117148415146	-8.21459037490539	-0.611781519943414	-3.9330160628254	-3.45311098724536	-6.19164497996793	-5.69060406453554	-7.46703749616412	-7.98807628774865	2015	HC	1
	-11.1921751626291	-6.42799805902183	-14.1066397800918	-0.15521264992094	-3.55639334852439	-0.0900682837615128	1.38359798899022	-9.32675066305726	-4.608232280044	-7.67260086796392	-2.65489453909889	-4.10780328953452	-10.4975772319168	-5.76503552176494	-8.37668190476333	-9.92014491384622	-4.58094505457931	-5.9560079690857	-7.46703749616412	-7.98807628774865	2008	RR	1
	-20.9826005914321	-5.31326789366187	-5.39344825027727	1.79243893006464	-1.3040061868901	2.56292463438461	3.82363939545016	-7.72276605066127	-3.45798964446339	-4.18930613593781	-0.135837292430092	-1.50225991139091	-10.4975772319168	-1.6522707962244	-4.43800838628086	-3.71380507600733	-9.00321296284985	-5.34664592877006	-7.46703749616412	-4.35194553186636	2008	RR	0
	-20.9826005914321	-4.50897552082031	-2.5039699929699	1.68077442549246	-1.58640591759082	1.88483515556471	3.55003101387728	-6.59755833527373	-3.08314123530025	-7.67260086796392	-0.205435886193794	-1.19429481516149	-10.4975772319168	-1.61131560328773	-4.87487332535329	-5.1046089705414	-5.16840184741266	-4.51414122040993	-2.65234949972937	-3.96398366303468	2011	HC	0
	-6.2673908150923	-10.2426841546937	-14.1066397800918	-1.06793882865658	-4.41119543298445	0.116520468851614	1.06949846694198	-9.32675066305726	-4.57346686188333	-6.37629358576058	-1.95822680604864	-2.36587144247496	-10.4975772319168	-2.64840587086339	-5.20614702906139	-6.88337717836255	-5.72815607678899	-6.69245445046401	-7.46703749616412	-7.98807628774865	2010	HC	1
	-12.9326125499277	-16.5185309142739	-5.10737252561265	-4.41119543298445	-8.64385618977473	-3.56063001181248	-2.97310843243843	-9.32675066305726	-8.64385618977473	-7.67260086796392	-6.29408293705032	-6.57346686188333	-10.4975772319168	-6.89733445195998	-6.96423043750063	-9.92014491384622	-10.2522641090587	-11.8598756085184	-7.46703749616412	-7.98807628774865	2008	HC	0
	-20.9826005914321	-7.23553976733055	-14.1066397800918	0.74931972457408	-1.60384051092685	1.67040690086596	3.45955237240469	-9.32675066305726	-3.96578428466209	-7.67260086796392	-0.657845478286274	-1.38082178394093	-10.4975772319168	-2.99839646455816	-5.10112481554949	-9.92014491384622	-3.83315927942132	-4.45230339289161	0.225352930789208	-7.98807628774865	2007	HC	0
	-20.9826005914321	-16.5185309142739	-3.85366962315405	1.28747229511907	-1.41119543298445	1.72879190794176	4.16251291246087	-6.10652445056264	-1.26188071121742	-3.96076304149819	-0.0388633999441672	-1.41119543298445	-10.4975772319168	-2.21798802940914	-5.13733457443293	-5.647661695947	-5.85537161018921	-3.30049176269073	-7.46703749616412	-2.21948206704203	2006	RR	0
	-20.9826005914321	-16.5185309142739	-5.14284391989157	-0.910501849160897	-3.19759995988516	0.41912571352768	2.43234577206264	-7.37064116915519	-4.29335894269059	-6.0278987295677	-0.69606451632464	-1.62593428177746	-10.4975772319168	-1.95178491635815	-5.50052560054512	-7.06462486261081	-5.79466937058057	-11.8598756085184	-7.46703749616412	-7.98807628774865	2009	RR	1
	-20.9826005914321	-7.02068464314287	-6.81197210030639	-0.128156351490682	-2.62593428177746	0.704430684543512	2.64771954118917	-6.82184281982378	-1.1456053222469	-7.67260086796392	-0.758834321567077	-1.94897599697553	-10.4975772319168	-2.01193178968945	-4.49289306990756	-3.98971137118793	-5.01916196728324	-5.37997703279777	-5.01240067313774	-7.98807628774865	2013	HC	1
	-20.9826005914321	-16.5185309142739	-9.39345969221858	0.584962500721156	-1.54371951848927	1.49929411336169	4.33370428343706	-7.36189028980046	-5.01158797427521	-4.8136968357567	0.310685681336307	-1.11403524324603	-10.4975772319168	-0.923744626536813	-4.46962374250284	-3.98361801625519	-8.65677790588291	-4.52196154346578	-1.83729268447334	-1.59112336706742	2010	HC	0
	-8.35759242518829	-6.48161708530874	-7.95447047158169	0.347098670622268	-2.97709959788992	1.14797608813572	2.19219924943273	-9.32675066305726	-3.608232280044	-7.67260086796392	0.268315371455277	-6.57346686188333	-10.4975772319168	-2.86367075168858	-5.83895354152564	-5.93825430009938	-6.59485120674064	-4.79087849052356	-2.99931518249622	-4.57667348064402	2011	RR	1
	-20.9826005914321	-2.37614965642552	-2.916783042604	2.47948927097855	-1.22431729826094	3.07245632095366	3.58459225045412	-8.17294844649918	-3.92139016530363	-7.67260086796392	-0.0561360580128467	-1.42275246440685	-10.4975772319168	-1.69367236269058	-5.05243733349741	-4.7097647278028	-7.31309719525152	-4.85769931045343	-7.46703749616412	-3.09326842200089	2011	HC	1
	-20.9826005914321	-6.02223337043242	-5.05096787445586	-0.126580496565143	-2.47393118833241	0.759989485118572	3.16062702838029	-5.24448104454886	-4.92139016530363	-4.46244103384532	-0.59673008717658	-1.56064282152574	-6.52958943181933	-1.75443757681001	-3.92120173103516	-2.72483529004744	-10.2522641090587	-4.22025225757187	-0.916393722026355	-4.2365115971594	2009	RR	1
	-9.04498201675645	-16.5185309142739	-8.74518582685283	-4.41119543298445	-8.64385618977473	-3.56063001181248	-2.97310843243843	-9.32675066305726	-6.50635266602479	-7.67260086796392	-6.29408293705032	-6.57346686188333	-10.4975772319168	-8.7970719771906	-9.90825845709478	-9.92014491384622	-10.2522641090587	-7.09218701466583	-7.46703749616412	-7.98807628774865	2014	HC	1
	-7.91978205987768	-6.65328789429457	-7.4390781322983	1.89646561618943	-0.780908941753803	1.85060002585217	3.52390805095281	-9.32675066305726	-3.23786383009889	-7.67260086796392	0.16748696097186	-1.74178261046398	-6.53887880847422	-2.63539704452186	-5.29832253494069	-5.647661695947	-5.43892367127125	-5.58185318725644	-7.46703749616412	-3.73481344886309	2007	RR	0
	-5.92446015705839	-3.50099603282684	-4.41842542553578	1.50639883152745	-3.52284078881336	-0.0946467819414209	1.3372881386894	-9.32675066305726	-5.21089678249862	-7.67260086796392	-1.61567078661155	-2.46593839757888	-7.43324509525837	-2.54001528991782	-5.61440909951652	-9.92014491384622	-10.2522641090587	-11.8598756085184	-7.46703749616412	-7.98807628774865	2013	RR	1
	-20.9826005914321	-4.67530613610561	-1.7722140788025	1.12366619645382	-2.06491747668134	3.08678851500543	3.91504433209486	-6.08124252304141	-3.50635266602479	-3.10324795494984	1.16295400914143	0.564622052436981	-5.87150690326457	-0.0917433336350396	-1.98011150289776	-1.77443755201275	-4.29675235570929	-5.55224666017367	-7.46703749616412	-7.98807628774865	2007	HC	1
	-9.320045147513	-6.70920153289611	-6.12556041839265	0.0648828515848544	-2.8160371651574	0.739872262023695	3.38322266087181	-7.0741336252451	-3.608232280044	-7.67260086796392	-0.0709245598203505	-2.04097178105631	-6.54738392581345	-1.38689036221045	-4.81724551159259	-4.10015619057646	-6.83578826511988	-5.33431308742295	-5.2330044245956	-1.09643072143072	2005	RR	1
	-6.78120937797261	-4.70707095246173	-4.78720377529949	1.08542465625268	-2.27928375747887	1.7503828084534	2.75342969474951	-9.32675066305726	-5.96578428466209	-7.67260086796392	-0.824592110764863	-2.05889368905357	-10.4975772319168	-3.04229378837031	-5.50578743703901	-6.75375508486108	-10.2522641090587	-7.28715772485621	-7.46703749616412	-7.98807628774865	2012	HC	1
	-20.9826005914321	-6.48105125219471	-6.00296727254251	0.768078435016455	-2.32915966411844	1.84279526546747	2.89761233017207	-8.21158235818493	-3.98850436116217	-7.67260086796392	-0.842538029833757	-2.19099722506091	-10.4975772319168	-2.7549764647286	-6.14462952230556	-7.11503685869079	-8.79591998565088	-5.6656461332148	-7.46703749616412	-7.98807628774865	2012	RR	0
	-20.9826005914321	-16.5185309142739	-4.46091957595699	0.558757430373762	-1.21089678249862	1.50543734369124	3.65534465633938	-7.36142606477685	-1.76121314041288	-6.21735419296965	0.457201054014141	-1.56064282152574	-7.26291407062922	-1.74516533598495	-5.00780660431427	-4.9628891328053	-7.00388104265976	-5.62629560635667	-2.27746440607965	-3.76302708775257	2009	HC	1
	-20.9826005914321	-16.5185309142739	-5.53523937525178	0.553851968181126	-1.88363524330822	1.71989179917256	2.930113514766	-6.68046867867978	-2.23786383009889	-6.40829144539044	-0.328913820313683	-1.49410907027004	-6.38816193910735	-2.06796170024227	-4.71448033900016	-9.92014491384622	-5.58134144519281	-5.76720503338415	-7.46703749616412	-1.60866771416501	2010	HC	1
	-20.9826005914321	-7.21188841917146	-3.84529924084394	0.778208576398088	-0.897006006676674	2.48003680758253	3.92426179008703	-6.65855193264541	-2.77595972578207	-6.37451606792322	-0.0651981173037541	-1.33642766458248	-10.4975772319168	-2.57779956583347	-5.78874050428838	-7.80542392688801	-10.2522641090587	-5.20718235389155	-7.46703749616412	-7.98807628774865	2012	HC	0
	-7.03473783581191	-8.63146952863895	-3.50037692084172	-0.365871442474959	-2.62593428177746	1.72905978982857	2.89873147022013	-7.18321394448991	-4.608232280044	-5.8565087117994	0.0452519535178962	-0.614845103115656	-10.4975772319168	-0.728583362593126	-3.77420114486848	-3.15238446417678	-5.0549628571199	-5.77802350411464	-7.46703749616412	-7.98807628774865	2010	HC	1
	-20.9826005914321	-6.99023091746902	-5.40765918995642	1.03843618165611	-1.53115605702536	1.88793211614849	4.16212306748157	-8.10737677904055	-3.38082178394093	-7.67260086796392	0.504688941807832	-0.918660372548061	-10.4975772319168	-0.69633259615075	-4.43800838628086	-3.71380507600733	-5.81119658087072	-4.02275683408999	0.133292461673521	-1.04742163017113	2013	SP	0
	-20.9826005914321	-16.5185309142739	-3.5701078552211	-0.219269963523624	-2.43440282414578	1.19604498791043	3.03982927639543	-6.75992347966574	-3.39592867633114	-3.79435573448602	-0.747423724711962	-2.02326977932285	-10.4975772319168	-2.27718603594785	-4.79260251122476	-4.0573488850867	-6.10305168761474	-4.9230483810446	-4.27926249539213	-3.35894476305783	2009	HC	0
	-20.9826005914321	-4.63451202169777	-5.28716927146325	-0.168122758808327	-3.265344566521	0.908045447301982	2.47086457382429	-9.32675066305726	-5.57346686188333	-7.67260086796392	-0.616639108237986	-1.98279070996778	-10.4975772319168	-1.85234993507128	-5.24263980659897	-4.68233235346465	-6.65989296924281	-5.5805815426837	-7.46703749616412	-7.98807628774865	2012	RR	1
	-7.99352845300455	-6.66824743169369	-8.19289649927412	1.78282789207489	-1.41888982477445	1.17378495167263	4.28436725855424	-6.11068589664267	-1.51457317282976	-3.97835417247478	0.623911080090313	-0.751465163861321	-7.56786316788965	-0.59643094568317	-3.63540015507799	-2.77291698258187	-3.63689337098358	-5.22965726621699	-7.46703749616412	-7.98807628774865	2011	SP	1
	-20.9826005914321	-5.82594642828212	-4.76235411059133	1.31440650755482	-1.21089678249862	1.84279526546747	4.25148587516712	-9.32675066305726	-4.7178567712185	-7.67260086796392	0.10978368940968	-1.08008791132269	-10.4975772319168	-0.971037659493784	-5.05243733349741	-5.00167495984258	-9.06606564299529	-3.74740777907597	1.66773627532781	-0.0246892051895785	2014	RR	0
	-20.9826005914321	-6.60886116737106	-14.1066397800918	1.19093085956261	-2.33642766458248	0.589875642818405	2.23747305909477	-6.62491196878441	-2.13289427049735	-3.76518707735939	-1.54183214997138	-2.44222232860507	-10.4975772319168	-3.35850991897114	-6.63106757120704	-9.92014491384622	-10.2522641090587	-11.8598756085184	0.919574808613776	-3.00269631824717	2008	RR	1
	-20.9826005914321	-16.5185309142739	-6.23265011436164	-1.92686529536978	-4.75633091903314	-0.0999836571419193	1.2084677809472	-9.32675066305726	-6.64385618977472	-7.67260086796392	-1.62201408187419	-2.68038206579984	-10.4975772319168	-2.76474827589957	-5.63418245928067	-7.58346564464694	-6.04517195781638	-5.83642567247756	-7.46703749616412	-7.98807628774865	2012	RR	1
	-6.92275069546351	-6.43502914173134	-4.66570124965511	0.608809242675524	-2.85725982788392	0.959048973120293	2.3317098320266	-9.32675066305726	-5.50635266602479	-7.67260086796392	-0.72558161461593	-2.41888982477445	-10.4975772319168	-2.65846389278684	-5.7586505308785	-6.23153542507607	-10.2522641090587	-5.50474797037303	-7.46703749616412	-4.05022420986989	2012	RR	1
	-20.9826005914321	-5.50175610010908	-1.60533569851289	-0.37145968073724	-3.39592867633114	2.88088992901241	3.41777431903304	-9.32675066305726	-4.87832144341175	-7.67260086796392	1.64173513038415	0.891419186846079	-10.4975772319168	0.765652714107863	-1.93713470688957	-2.12523456721608	-4.82763562438652	-5.61501344650599	-7.46703749616412	-7.98807628774865	2012	RR	1
	-20.9826005914321	-7.2144327084099	-7.59934524718524	-1.71311885221184	-4.68038206579984	0.499826564468855	1.03627174053049	-9.32675066305726	-6.64385618977472	-7.67260086796392	-1.98063263799805	-3.21089678249862	-10.4975772319168	-2.52999725452712	-5.63418245928067	-5.25353298740465	-7.08362494903435	-6.29374110947257	-7.46703749616412	-7.98807628774865	2009	HC	1
	-20.9826005914321	-7.78334655665917	-3.9036338180682	-0.543719518489275	-3.21089678249862	1.11110945892526	1.99736599675741	-7.26539773304536	-4.0350469470992	-6.09699026224167	-2.38527223764934	-2.32915966411844	-10.4975772319168	-3.97718550328134	-6.25549712179868	-9.92014491384622	-4.49317863971334	-5.75507445004275	-7.46703749616412	-4.55847232660699	2006	RR	1
	-20.9826005914321	-3.40732640778905	-4.65462523686896	2.54843662469604	-0.646112163715093	2.71677759367464	4.78251425262218	-7.64265903561399	-2.76611193982572	-3.90123670494292	0.642584239191407	-0.951763814347152	-6.71862866196361	-0.815051673759164	-4.00068621660225	-3.55117093807885	-3.67296452469444	-4.39755412702705	-7.46703749616412	-7.98807628774865	2007	HC	0
	-20.9826005914321	-5.92047363027677	-6.50907985056276	1.95382395394117	-1.265344566521	1.34201053803679	3.83621912371145	-9.32675066305726	-5.50635266602479	-7.67260086796392	-0.0732371548630266	-1.23446525363702	-10.4975772319168	-1.30351107836065	-4.87262316114399	-5.09720912314973	-10.2522641090587	-5.76840692310372	-7.46703749616412	-7.98807628774865	2015	HC	0
	-20.9826005914321	-6.25783757785119	-6.24099049613403	1.2797684215936	-1.66657626627481	2.06109458901116	3.45746508042462	-7.69117298212174	-3.47393118833241	-2.31880601558254	0.27941316557513	-1.7178567712185	-10.4975772319168	-2.9502228458821	-5.54151525105586	-9.92014491384622	-4.84587651997213	-5.09513864914944	-7.46703749616412	-4.60464208269143	2006	SP	0
	-8.02595496163314	-16.5185309142739	-7.07090648854201	-0.358453970912476	-3.23786383009889	0.134222918124686	1.85190257057368	-9.32675066305726	-4.29335894269059	-7.67260086796392	-1.70389552332347	-3.08314123530025	-10.4975772319168	-2.5150604326101	-5.84373963099109	-9.92014491384622	-5.92115623427111	-6.21204765712984	-7.46703749616412	-7.98807628774865	2010	RR	1
	-7.37664972224554	-6.66187005574363	-6.39037454855879	-0.946193556304206	-4.08314123530025	-0.204186570927782	2.09660463965752	-9.32675066305726	-8.64385618977473	-7.67260086796392	-1.08759762732221	-2.19759995988516	-10.4975772319168	-2.3779083197086	-5.29504142687593	-6.12700905953978	-6.6029204705369	-6.56626848944707	-7.46703749616412	-7.98807628774865	2014	RR	1
	-20.9826005914321	-16.5185309142739	-10.7681191962092	-0.516635639286651	-2.65290132937773	0.541493312367129	3.12947801293757	-9.32675066305726	-4.265344566521	-7.67260086796392	-1.24019815510095	-2.17788172527066	-6.68040972329912	-2.92808672723852	-5.32143068168852	-9.92014491384622	-10.2522641090587	-5.66125433315746	-7.46703749616412	-7.98807628774865	2008	RR	1
	-8.29691475182492	-6.37113033270136	-5.67611039381771	0.13224779829844	-3.10780328953451	0.219125719693658	2.63413230020763	-7.77594085298172	-4.92139016530363	-7.67260086796392	-0.454389196276503	-1.53951952995999	-9.14892638669394	-1.22638126155836	-4.33729415381606	-4.02777498876677	-6.20522337352041	-5.65582583063824	-7.46703749616412	-7.98807628774865	2013	HC	1
	-20.9826005914321	-4.85219917204563	-3.8910928190063	1.30451104180995	-1.70839644196944	2.27799770502274	3.86749331669936	-6.15662505267045	-3.87832144341175	-7.67260086796392	-0.00874971713324576	-1.32553934843974	-10.4975772319168	-1.63424470441397	-4.75109382212057	-4.43553434067029	-5.33811437499075	-3.9091956193048	-0.886688363551014	-1.52472899441167	2006	HC	1
	-8.09743117344183	-5.78472539073307	-6.09929818303827	-0.590744853315162	-3.44222232860507	-0.175471172252508	2.33776324454002	-9.32675066305726	-5.01158797427521	-7.67260086796392	-0.260312613016762	-2.51457317282976	-10.4975772319168	-3.46771352587122	-6.2643881548448	-9.92014491384622	-10.2522641090587	-6.69727847675379	-7.46703749616412	-7.98807628774865	2013	HC	1
	-20.9826005914321	-9.12110762101628	-7.46841458582459	0.59741198755465	-1.67116353577046	1.01157936710784	3.35257544395339	-6.50792382202171	-2.76611193982572	-7.67260086796392	-1.55150019492261	-1.45403163089471	-10.4975772319168	-1.50432031215382	-4.43943253464331	-4.70011242219195	-10.2522641090587	-6.57816380793832	-7.46703749616412	-7.98807628774865	2008	RR	0
[truncated: 741 more rows]

## Sheet: Fig. 2 & Fig. S2
Fig. 2 & Fig. S2	PFBS	PFPeS	PFHpA	PFHxS	PFHpS	PFOA	PFOS	FOSA	N-MeFOSAA	N-EtFOSAA	PFNA	PFDA	PFDS	PFUnA	PFDoA	PFTrDA	8:2 FTS	4-OH-CB187	3-OH-CB153	4-OH-CB107	Age	Type	Sex (0 = males, 1 = females)
[truncated: 1,814 more rows]

## Sheet: Fig. 3B
Fig. 3B	PFOA	Region	group	leaflet_long	leaflet_lat
[truncated: 3,847 more rows]

## Sheet: Fig. 3C
Fig. 3C	PFOA	Region		Contrast	p-value
[truncated: 1,648 more rows]

[truncated: 14 more sheets: Fig. 4A, Fig. 4B, Fig. 5A, Fig. 5B, Fig. 5C, Fig. S3, Fig. S4-S9a,c,e & Fig. S9g, Fig. S4-S9b,d,f & Fig. S9h, Fig. S10, Fig. S11A, Fig. S11B, Fig. S11C, Fig. S12, Fig. S13 & S14]
